# Supplementary material for: Trabecular bone architecture in the stylopod epiphyses of mustelids (Mammalia, Carnivora)
Source: R Soc Open Sci. 2019 Oct 23;6(10):190938. doi: 10.1098/rsos.190938 (PMC6837213; doi:10.1098/rsos.190938)
Supplement: SM 1 [file rsos190938supp1.xlsx]

## Sheet: Hp
	DA	tDA	V1.1	V1.2	V1.3	V2.1	V2.2	V2.3	V3.1	V3.2	V3.3	D1	D2	D3	Euler.ch.	X....	Connectivity	Conn.D	BV..mm..	TV..mm..	BV.TV	Tb.Th.Mean	Tb.Th.Std.Dev..mm.	Tb.Th.Max..mm.	Tb.Sp.Mean	Tb.Sp.Std.Dev..mm.	Tb.Sp.Max..mm.	BS	Resolution	Species	Lifestyle	BM (g)
CN 5437 Taxidea taxus	0.479	1.918	-0.869	-0.398	0.294	-0.082	0.702	0.707	-0.488	0.591	-0.643	20.698	33.962	39.697	-6562	-6613.25	6614.25	31.74	66.304	208.386	0.318	0.161	0.052	0.434	0.344	0.115	0.844	703.43	0.028	Taxidea_taxus	Fossorial	7107.55
CN 885 Taxidea taxus	0.415	1.708	-0.69	-0.361	0.628	-0.271	0.933	0.238	-0.672	-0.006	-0.741	25.969	40.448	44.359	-8574	-8700.88	8701.88	39.426	55.18	220.715	0.25	0.127	0.045	0.316	0.387	0.136	0.906	545.739	0.025	Taxidea_taxus	Fossorial	7107.55
FMNH 127293 Gallictis vittata	0.5	2.001	0.536	0.38	0.754	0.252	-0.924	0.287	0.806	0.036	-0.591	13.462	20.188	26.942	-750	-775.25	776.25	16.137	13.163	48.104	0.274	0.182	0.062	0.499	0.459	0.16	1.202	128.556	0.03	Galictis_vittata	Generalist	3200
FMNH 151030 Martes americana	0.55	2.225	0.859	-0.504	0.092	-0.03	0.13	0.991	0.511	0.854	-0.096	23.027	30.021	51.227	-133	-119.875	120.875	13.024	3.736	9.281	0.403	0.176	0.051	0.392	0.369	0.121	0.627	45.604	0.028	Martes_americana	Scansorial	1250
FMNH 63799 Lutrogale perspicillata	0.619	2.621	-0.865	0.488	0.12	-0.11	-0.416	0.903	-0.49	-0.767	-0.413	15.019	32.608	39.367	-847	-750	751	9.311	37.6	80.659	0.466	0.205	0.051	0.866	0.351	0.11	0.736	422.157	0.034	Lutrogale_perspicillata	Natatorial	9966.67
NMW 1544 Ictonyx libyca	0.494	1.975	-0.855	-0.363	0.369	-0.094	-0.592	-0.8	-0.51	0.719	-0.472	40.446	71.205	79.891	-254	-262.125	263.125	74.806	1.2	3.517	0.341	0.118	0.03	0.195	0.254	0.08	0.468	18.452	0.020833	Ictonyx_libyca	Fossorial	425
P6V 90107 Vormela peregusna	0.624	2.658	0.943	-0.333	-0.015	0.053	0.105	0.993	0.329	0.937	-0.117	28.907	50.83	76.826	-186	-190.625	191.625	46.754	1.508	4.099	0.368	0.147	0.045	0.318	0.294	0.093	0.505	15.041	0.028076	Vormela_peregusna	Generalist	365.5
P6V 90124 Pekania pennanti	0.486	1.947	0.633	-0.483	-0.605	0.273	-0.592	0.758	0.724	0.645	0.243	15.718	26.015	30.6	-606	-601.875	602.875	11.661	18.181	51.702	0.352	0.201	0.057	0.389	0.472	0.165	0.858	207.051	0.030788	Pekania_pennanti	Scansorial	3175
ZMB MAM 12407 Mustela eversmannii	0.77	4.353	0.886	0.43	0.173	0.078	0.23	-0.97	0.457	-0.873	-0.17	18.94	44.992	82.445	-312	-288.375	289.375	30.183	4.257	9.587	0.444	0.157	0.039	0.332	0.258	0.082	0.481	45.786	0.030788	Mustela_eversmanii	Generalist	1350
ZMB MAM 14241 Martes zibellina	0.619	2.623	0.593	-0.646	-0.481	0.218	-0.446	0.868	0.775	0.62	0.123	12.928	31.037	33.916	-227	-231.75	232.75	16.089	5.242	14.467	0.362	0.197	0.065	0.371	0.424	0.141	0.782	51.505	0.030082	Martes_zibellina	Scansorial	1067
ZMB MAM 17390 Melogale moschata	0.686	3.18	-0.605	0.195	-0.772	-0.469	0.696	0.544	-0.643	-0.691	0.329	22.928	52.9	72.914	-550	-526.125	527.125	23.273	6.871	22.65	0.303	0.116	0.03	0.252	0.348	0.106	0.708	102.999	0.021598	Melogale_moschata	Fossorial	672
ZMB MAM 25271 Eira barbara	0.468	1.879	-0.851	-0.403	0.337	-0.121	0.775	0.621	-0.512	0.487	-0.708	36.067	65.496	67.776	-2715	-2646.88	2647.88	32.632	31.622	81.143	0.39	0.146	0.037	0.42	0.306	0.1	0.698	409.841	0.027575	Eira_barbara	Scansorial	4500
ZMB MAM 30650 Lontra longicaudis	0.472	1.894	-0.872	-0.05	-0.487	-0.276	-0.771	0.574	-0.404	0.635	0.658	27.428	35.366	51.959	-1679	-1649.25	1650.25	21.804	28.933	75.687	0.382	0.17	0.043	0.449	0.338	0.105	0.7	332.162	0.03	Lontra_longicaudis	Natatorial	7500
ZMB MAM 30682 Amblonyx cinereus	0.548	2.215	0.883	0.27	0.384	0.135	-0.929	0.343	0.45	-0.251	-0.857	15.021	29.973	33.268	-167	-142.5	143.5	8.914	6.885	16.098	0.428	0.212	0.075	0.418	0.421	0.153	0.762	79.448	0.025	Amblonyx_cinerea	Natatorial	3000
ZMB MAM 30740 Enhydra lutris	0.564	2.295	-0.794	-0.508	-0.335	0.234	-0.763	0.602	-0.562	0.4	0.724	22.106	39.225	50.734	-9147	-8968.5	8969.5	25.598	138.004	350.403	0.394	0.176	0.051	0.424	0.352	0.138	0.979	1632.58	0.03	Enhydra_lutris	Natatorial	25850
ZMB MAM 34012 Arctonyx collaris	0.559	2.27	0.779	0.626	0.038	0.005	0.054	-0.999	0.627	-0.778	-0.039	21.446	38.361	48.682	-2521	-2481.12	2482.12	25.021	37.754	99.201	0.381	0.179	0.052	0.641	0.348	0.121	0.873	340.508	0.032372	Arctonyx_collaris	Fossorial	10500
ZMB MAM 43443 Mustela kathiah	0.456	1.837	-0.819	0.296	-0.491	-0.268	0.559	0.784	-0.507	-0.774	0.379	35.835	61.766	65.82	-200	-200.125	201.125	46.29	1.81	4.345	0.416	0.167	0.069	0.496	0.258	0.074	0.481	16.017	0.030788	Mustela_kathiah	Generalist	208.083
ZMB MAM 45106 64139 Mustela lutreola	0.659	2.932	0.713	-0.685	0.151	-0.021	0.194	0.981	0.701	0.703	-0.124	20.868	36.281	61.187	-314	-300.875	301.875	24.291	4.815	12.428	0.387	0.164	0.042	0.34	0.326	0.121	0.836	50.562	0.030082	Mustela_lutreola	Natatorial	590
ZMB MAM 56596 Meles meles	0.708	3.429	0.648	-0.713	-0.27	0.303	-0.084	0.949	0.699	0.697	-0.162	13.431	34.065	46.055	-2721	-2727.38	2728.38	13.787	64.119	197.895	0.324	0.16	0.04	0.36	0.394	0.106	0.81	1031.56	0.023	Meles_meles	Fossorial	13000
ZMB MAM 59069 Lutra lutra	0.367	1.58	-0.966	0.063	-0.25	0.179	-0.534	-0.826	-0.185	-0.843	0.505	27.565	33.769	43.54	-1719	-1671.38	1672.38	19.364	34.806	86.365	0.403	0.185	0.063	0.4	0.364	0.115	0.762	507.028	0.017	Lutra_lutra	Natatorial	10999.9
ZMB MAM 60477 Martes zibellina	0.354	1.548	-0.875	-0.41	-0.257	0.029	-0.575	0.818	-0.483	0.708	0.515	26.065	31.957	40.341	-245	-234.875	235.875	19.158	4.792	12.312	0.389	0.19	0.06	0.394	0.383	0.142	0.744	48.902	0.030788	Martes_zibellina	Scansorial	1067
ZMB MAM 60513 Gulo gulo	0.402	1.671	-0.957	0.273	-0.096	-0.034	-0.437	-0.899	-0.287	-0.857	0.428	16.932	20.573	28.296	-4153	-4075.12	4076.12	13.94	109.36	292.415	0.374	0.207	0.064	0.515	0.443	0.159	0.971	1314.58	0.022	Gulo_gulo	Generalist	19500
ZMB MAM 63329 Mellivora capensis	0.518	2.073	0.828	0.269	0.492	0.175	-0.958	0.23	0.533	-0.104	-0.84	24.815	51.189	51.436	-7676	-7595.88	7596.88	24.145	104.957	314.637	0.334	0.138	0.041	0.39	0.348	0.11	0.794	1902.83	0.019	Mellivora_capensis	Fossorial	8000
ZMB MAM 63889 Mustela sibirica	0.453	1.83	0.924	0.304	0.23	0.18	0.183	-0.966	0.336	-0.935	-0.115	45.814	67.142	83.823	-304	-282.5	283.5	37.923	3.277	7.476	0.438	0.154	0.044	0.356	0.26	0.09	0.555	31.329	0.030082	Mustela_sibirica	Generalist	565
ZMB MAM 64146 Mustela putorius	0.415	1.71	0.818	-0.572	0.059	0.113	0.26	0.959	0.564	0.778	-0.278	32.395	47.471	55.399	-428	-399.625	400.625	27.693	6.027	14.467	0.417	0.164	0.038	0.301	0.297	0.096	0.702	71.224	0.030082	Mustela_putorius	Generalist	809
ZMB MAM 64705 Mustela itatsi	0.701	3.343	0.792	-0.534	0.295	-0.177	0.262	0.949	0.584	0.804	-0.113	24.945	50.679	83.381	-54	-47.875	48.875	26.051	0.873	1.876	0.465	0.177	0.047	0.324	0.273	0.088	0.5	10.51	0.030082	Mustela_itatsi	Generalist	450
ZMB MAM 69395 Mustela erminea	0.594	2.464	-0.958	0.248	-0.146	0.089	-0.229	-0.969	-0.274	-0.941	0.197	27.691	42.176	68.225	-81	-81.125	82.125	33.107	1.002	2.481	0.404	0.156	0.042	0.295	0.284	0.093	0.511	10.811	0.030082	Mustela_erminea	Generalist	110.3
ZMB MAM 70627 Ictonyx striatus	0.597	2.482	0.925	0.376	0.06	0.011	0.133	-0.991	0.38	-0.917	-0.119	29.235	48.397	72.573	-203	-199	200	39.673	2.064	5.041	0.409	0.154	0.041	0.34	0.271	0.077	0.43	22.717	0.030082	Ictonyx_striatus	Fossorial	910
ZMB MAM 70628 Ictonyx striatus	0.592	2.453	-0.749	0.618	0.241	-0.147	-0.509	0.848	-0.646	-0.6	-0.472	23.71	56.695	58.157	-397	-400.5	401.5	41.21	3.728	9.743	0.383	0.152	0.046	0.33	0.284	0.083	0.481	33.831	0.030082	Ictonyx_striatus	Fossorial	910
ZMB MAM 70633 Martes foina	0.345	1.527	-0.771	0.636	-0.03	-0.282	-0.384	-0.879	-0.57	-0.67	0.476	25.754	29.178	39.337	-351	-335	336	13.524	9.009	24.844	0.363	0.175	0.049	0.346	0.4	0.136	0.926	103.956	0.030082	Martes_foina	Scansorial	1700
ZMB MAM 77868 Martes martes	0.692	3.246	-0.574	0.429	-0.697	-0.304	0.679	0.668	-0.76	-0.596	0.259	11.019	23.431	35.768	-361	-374.25	375.25	16.078	6.643	23.339	0.285	0.16	0.048	0.33	0.436	0.136	0.744	58.227	0.030082	Martes_martes	Scansorial	1300
ZMB MAM 77869 Martes martes	0.462	1.858	0.774	0.548	0.317	0.17	0.303	-0.938	0.61	-0.78	-0.142	22.809	32.86	42.38	-522	-496.5	497.5	14.919	14.525	33.347	0.436	0.204	0.06	0.518	0.358	0.123	0.707	145.591	0.030082	Martes_martes	Scansorial	1300
ZMB MAM 82794 Martes flavigula	0.476	1.907	0.812	-0.583	0.019	0.049	0.101	0.994	0.582	0.806	-0.111	16.239	25.056	30.963	-692	-677.375	678.375	13.392	19.877	50.656	0.392	0.226	0.111	0.696	0.421	0.132	0.77	203.384	0.030082	Martes_flavigula	Scansorial	2500
ZMB MAM 82975 Martes flavigula	0.642	2.791	-0.76	-0.113	0.64	-0.297	0.936	-0.187	-0.578	-0.332	-0.745	11.771	26.739	32.854	-834	-817.375	818.375	14.677	15.469	55.761	0.277	0.163	0.065	0.605	0.494	0.178	1.04	160.437	0.030082	Martes_flavigula	Scansorial	2500
ZMB MAM 83344 Gulo gulo	0.667	3	-0.905	0.412	0.103	-0.029	-0.301	0.953	-0.424	-0.86	-0.285	12.443	29.375	37.325	-1608	-1534.38	1535.38	8.696	62.14	176.567	0.352	0.179	0.065	0.623	0.457	0.158	1.011	959.834	0.017	Gulo_gulo	Generalist	19500

## Sheet: Hd
	DA	tDA	V1.1	V1.2	V1.3	V2.1	V2.2	V2.3	V3.1	V3.2	V3.3	D1	D2	D3	Euler.ch.	X....	Connectivity	Conn.D	BV..mm..	TV..mm..	BV.TV	Tb.Th.Mean	Tb.Th.Std.Dev..mm.	Tb.Th.Max..mm.	Tb.Sp.Mean	Tb.Sp.Std.Dev..mm.	Tb.Sp.Max..mm.	BS	Resolution	Species	Lifestyle	BM (g)
CN 5437 Taxidea taxus	0.345	1.526	0.377	-0.142	0.915	0.07	-0.981	-0.181	0.924	0.133	-0.36	38.824	55.804	59.23	-160	-153	154	44.145	1.647	3.489	0.472	0.174	0.053	0.353	0.245	0.081	0.445	20.14	0.028	Taxidea_taxus	Fossorial	7107.55
CN 885 Taxidea taxus	0.23	1.299	-0.658	0.384	-0.648	-0.689	-0.654	0.312	-0.304	0.652	0.694	46.966	50.208	61.005	-135	-146.125	147.125	65.845	0.747	2.234	0.334	0.133	0.046	0.256	0.284	0.098	0.527	9.269	0.025	Taxidea_taxus	Fossorial	7107.55
FMNH 127293 Gallictis vittata	0.865	7.394	-0.909	-0.082	-0.409	-0.4	-0.103	0.911	-0.117	0.991	0.061	6.53	8.579	48.282	-359	-358.5	359.5	12.85	8.826	27.976	0.315	0.177	0.057	0.421	0.407	0.15	0.894	87.799	0.03	Galictis_vittata	Generalist	3200
FMNH 151030 Martes americana	0.733	3.741	-0.99	0.114	0.079	0.064	-0.13	0.989	0.123	0.985	0.122	9.018	10.891	33.731	-51	-43.875	44.875	12.26	1.391	3.66	0.38	0.21	0.084	0.543	0.448	0.166	0.795	16.012	0.028	Martes_americana	Scansorial	1250
FMNH 63799 Lutrogale perspicillata	0.633	2.724	-0.949	0.294	0.116	-0.07	0.164	-0.984	0.309	0.942	0.135	13.07	22.242	35.609	-191	-167	168	7.462	11.919	22.515	0.529	0.269	0.076	0.642	0.369	0.141	0.822	100.067	0.034	Lutrogale_perspicillata	Natatorial	9966.67
NMW 1544 Ictonyx libyca	0.688	3.206	-0.725	-0.547	-0.419	-0.203	-0.412	0.888	-0.659	0.729	0.187	32.025	46.358	102.678	-22	-28	29	74.806	0.141	0.388	0.363	0.124	0.034	0.246	0.224	0.065	0.325	1.675	0.020833	Ictonyx_libyca	Fossorial	425
P6V 90107 Vormela peregusna	0.764	4.246	0.175	-0.969	-0.175	-0.039	0.17	-0.985	-0.984	-0.179	0.008	22.757	35.919	96.625	-11	-12.25	13.25	24.548	0.221	0.54	0.41	0.181	0.081	0.405	0.329	0.134	0.602	1.672	0.028076	Vormela_peregusna	Generalist	365.5
P6V 90124 Pekania pennanti	0.848	6.601	-0.822	-0.516	0.243	-0.181	-0.168	-0.969	0.54	-0.84	0.044	11.486	18.216	75.816	-129	-114.375	115.375	14.395	3.891	8.015	0.486	0.214	0.063	0.481	0.303	0.112	0.705	41.232	0.030788	Pekania_pennanti	Scansorial	3175
ZMB MAM 12407 Mustela eversmannii	0.76	4.167	0.608	0.753	-0.253	0.307	0.071	0.949	-0.732	0.654	0.188	23.964	38.336	99.846	-103	-86.875	87.875	25.593	1.78	3.434	0.519	0.18	0.054	0.444	0.222	0.073	0.359	17.815	0.030788	Mustela_eversmanii	Generalist	1350
ZMB MAM 14241 Martes zibellina	0.883	8.558	-0.65	-0.76	-0.014	-0.117	0.082	0.99	0.751	-0.645	0.142	4.284	13.667	36.658	-23	-9.375	10.375	2.56	1.789	4.053	0.442	0.25	0.083	0.555	0.494	0.216	0.951	16.588	0.030082	Martes_zibellina	Scansorial	1067
ZMB MAM 17390 Melogale moschata	0.645	2.817	-0.712	-0.55	-0.437	-0.37	-0.236	0.899	0.598	-0.801	0.035	26.55	55.094	74.795	-82	-71.75	72.75	20.175	1.348	3.606	0.374	0.134	0.037	0.259	0.318	0.098	0.629	22.036	0.021598	Melogale_moschata	Fossorial	672
ZMB MAM 25271 Eira barbara	0.558	2.262	-0.639	0.755	0.146	-0.065	0.137	-0.988	0.766	0.642	0.038	29.992	40.769	67.849	-1068	-1010.62	1011.62	30.124	14.857	33.582	0.442	0.16	0.043	0.39	0.284	0.111	0.687	189.373	0.027575	Eira_barbara	Scansorial	4500
ZMB MAM 30650 Lontra longicaudis	0.744	3.907	-0.853	0.474	-0.217	-0.191	0.103	0.976	0.485	0.875	0.003	16.758	27.753	65.47	-508	-475.75	476.75	17.138	12.294	27.818	0.442	0.188	0.054	0.556	0.305	0.099	0.649	135.419	0.03	Lontra_longicaudis	Natatorial	7500
ZMB MAM 30682 Amblonyx cinereus	0.621	2.636	-0.601	-0.758	-0.252	-0.18	-0.179	0.967	0.779	-0.627	0.029	9.983	15.194	26.312	-42	-35.5	36.5	7.111	2.72	5.133	0.53	0.303	0.11	0.61	0.389	0.147	0.825	25.266	0.025	Amblonyx_cinerea	Natatorial	3000
ZMB MAM 30740 Enhydra lutris	0.795	4.887	-0.428	-0.797	-0.426	-0.225	-0.362	0.904	0.875	-0.483	0.024	11.815	16.91	57.737	-306	-284.5	285.5	12.644	8.629	22.581	0.382	0.181	0.053	0.511	0.386	0.132	0.673	99.457	0.03	Enhydra_lutris	Natatorial	25850
ZMB MAM 34012 Arctonyx collaris	0.536	2.154	0.234	0.959	-0.157	0.176	0.117	0.977	-0.956	0.257	0.142	13.197	17.782	28.433	-125	-119	120	10.768	4.692	11.144	0.421	0.236	0.075	0.522	0.426	0.159	0.801	40.844	0.032372	Arctonyx_collaris	Fossorial	10500
ZMB MAM 43443 Mustela kathiah	0.851	6.701	-0.193	0.824	0.533	0.31	0.567	-0.763	0.931	-0.018	0.365	3.053	8.283	20.46	-15	-16	17	47.876	0.162	0.355	0.456	0.161	0.049	0.254	0.246	0.087	0.38	1.176	0.030788	Mustela_kathiah	Generalist	208.083
ZMB MAM 45106 64139 Mustela lutreola	0.749	3.987	-0.757	0.643	0.116	-0.078	0.088	-0.993	0.648	0.761	0.017	27.896	47.412	111.223	-87	-75.5	76.5	27.068	1.442	2.826	0.51	0.175	0.051	0.425	0.233	0.086	0.518	14.047	0.030082	Mustela_lutreola	Natatorial	590
ZMB MAM 56596 Meles meles	0.595	2.466	-0.339	0.386	-0.858	0.236	0.918	0.32	0.911	-0.093	-0.402	20.179	45.047	49.768	-181	-156.375	157.375	14.239	5.524	11.052	0.5	0.215	0.062	0.445	0.31	0.096	0.549	69.245	0.023	Meles_meles	Fossorial	13000
ZMB MAM 59069 Lutra lutra	0.526	2.108	0.394	-0.901	0.184	-0.014	-0.206	-0.978	-0.919	-0.382	0.094	13.736	15.871	28.957	-131	-112.375	113.375	10.621	5.701	10.675	0.534	0.268	0.084	0.69	0.379	0.147	0.755	59.326	0.017	Lutra_lutra	Natatorial	10999.9
ZMB MAM 60477 Martes zibellina	0.789	4.734	-0.974	0.223	-0.03	-0.136	-0.479	0.867	0.179	0.849	0.497	8.146	9.752	38.564	-7	-4.25	5.25	6.038	0.365	0.869	0.42	0.249	0.076	0.38	0.622	0.341	1.11	3.551	0.030788	Martes_zibellina	Scansorial	1067
ZMB MAM 60513 Gulo gulo	0.389	1.638	0.768	0.603	-0.216	0.162	0.143	0.976	-0.619	0.785	-0.012	16.456	21.111	26.951	-1723	-1631.88	1632.88	12.927	60.27	126.313	0.477	0.248	0.079	0.821	0.396	0.16	0.841	607.625	0.022	Gulo_gulo	Generalist	19500
ZMB MAM 63329 Mellivora capensis	0.542	2.184	-0.623	0.768	0.148	-0.058	0.143	-0.988	0.78	0.624	0.044	31.498	40.804	68.78	-2200	-2129.75	2130.75	41.555	19.035	51.275	0.371	0.138	0.048	0.47	0.286	0.103	0.566	330.963	0.019	Mellivora_capensis	Fossorial	8000
ZMB MAM 63889 Mustela sibirica	0.76	4.172	-0.38	-0.818	-0.431	-0.359	-0.3	0.884	0.852	-0.491	0.179	14.521	20.041	60.576	-40	-34.125	35.125	30.095	0.525	1.167	0.45	0.167	0.06	0.404	0.266	0.093	0.404	5.286	0.030082	Mustela_sibirica	Generalist	565
ZMB MAM 64146 Mustela putorius	0.645	2.813	0.389	0.92	-0.05	0.018	0.047	0.999	-0.921	0.39	-0.002	29.272	43.011	82.349	-81	-58.375	59.375	21.009	1.64	2.826	0.58	0.211	0.086	0.571	0.224	0.078	0.458	15.474	0.030082	Mustela_putorius	Generalist	809
ZMB MAM 64705 Mustela itatsi	0.792	4.807	-0.966	0.211	0.148	0.083	-0.288	0.954	0.243	0.934	0.26	15.771	30.64	75.807	-20	-13.875	14.875	18.343	0.434	0.811	0.535	0.182	0.045	0.33	0.225	0.069	0.361	4.639	0.030082	Mustela_itatsi	Generalist	450
ZMB MAM 69395 Mustela erminea	0.963	26.991	0.01	-1	0.02	-0.063	-0.02	-0.998	-0.998	-0.009	0.064	3.709	8.466	100.12	-1	-4.5	5.5	21.817	0.08	0.252	0.316	0.164	0.046	0.255	0.348	0.093	0.434	0.451	0.030082	Mustela_erminea	Generalist	110.3
ZMB MAM 70627 Ictonyx striatus	0.713	3.48	-0.891	0.44	-0.113	-0.161	-0.073	0.984	0.425	0.895	0.136	21.387	29.239	74.43	-48	-42	43	31.185	0.67	1.379	0.486	0.186	0.063	0.361	0.249	0.08	0.399	7.39	0.030082	Ictonyx_striatus	Fossorial	910
ZMB MAM 70628 Ictonyx striatus	0.735	3.776	-0.927	0.241	-0.287	-0.274	0.084	0.958	0.255	0.967	-0.012	28.43	40.808	107.361	-120	-119.25	120.25	42.548	1.222	2.826	0.433	0.172	0.064	0.371	0.242	0.082	0.538	10.838	0.030082	Ictonyx_striatus	Fossorial	910
ZMB MAM 70633 Martes foina	0.497	1.989	-0.905	-0.028	-0.425	-0.422	-0.079	0.903	-0.059	0.996	0.06	28.523	33.641	56.727	-216	-192.125	193.125	19.822	4.242	9.743	0.435	0.191	0.073	0.709	0.333	0.134	0.87	41.678	0.030082	Martes_foina	Scansorial	1700
ZMB MAM 77868 Martes martes	0.399	1.663	-0.846	0.125	-0.519	-0.534	-0.192	0.824	0.003	0.973	0.229	40.512	41.961	67.387	-96	-83.125	84.125	23.297	1.693	3.611	0.469	0.186	0.055	0.34	0.298	0.116	0.64	18.29	0.030082	Martes_martes	Scansorial	1300
ZMB MAM 77869 Martes martes	0.512	2.049	-0.247	0.177	-0.953	0.406	-0.874	-0.267	0.88	0.453	-0.144	19.316	32.695	39.583	-34	-24.875	25.875	13.792	1.095	1.876	0.584	0.234	0.072	0.395	0.26	0.093	0.442	9.919	0.030082	Martes_martes	Scansorial	1300
ZMB MAM 82794 Martes flavigula	0.792	4.803	-0.845	0.42	-0.331	-0.333	0.07	0.94	0.418	0.905	0.08	8.38	11.257	40.248	-177	-157.625	158.625	8.849	8.159	17.926	0.455	0.297	0.175	0.965	0.435	0.157	0.818	74.032	0.030082	Martes_flavigula	Scansorial	2500
ZMB MAM 82975 Martes flavigula	0.747	3.948	-0.468	-0.782	-0.411	-0.234	-0.339	0.911	0.852	-0.522	0.024	14.798	20.174	58.422	-494	-456.375	457.375	13.715	12.824	33.348	0.385	0.184	0.059	0.555	0.387	0.133	0.722	143.483	0.030082	Martes_flavigula	Scansorial	2500
ZMB MAM 83344 Gulo gulo	0.541	2.177	-0.107	-0.944	-0.314	-0.113	-0.302	0.947	0.988	-0.137	0.074	10.718	19.491	23.334	-448	-413.625	414.625	9.601	16.194	43.185	0.375	0.22	0.086	0.648	0.498	0.209	1.082	205.03	0.017	Gulo_gulo	Generalist	19500

## Sheet: Fp
	DA	tDA	V1.1	V1.2	V1.3	V2.1	V2.2	V2.3	V3.1	V3.2	V3.3	D1	D2	D3	Euler.ch.	X....	Connectivity	Conn.D	BV..mm..	TV..mm..	BV.TV	Tb.Th.Mean	Tb.Th.Std.Dev..mm.	Tb.Th.Max..mm.	Tb.Sp.Mean	Tb.Sp.Std.Dev..mm.	Tb.Sp.Max..mm.	BS	Resolution	Species	Lifestyle	BM (g)
CN 5437 Taxidea taxus	0.519	2.081	0.446	-0.826	-0.344	-0.012	-0.389	0.921	0.895	0.407	0.184	22.815	24.381	47.475	-4318	-4279.88	4280.88	20.543	91.984	208.385	0.441	0.218	0.083	0.57	0.326	0.099	0.7	1005.57	0.028	Taxidea_taxus	Fossorial	7107.55
CN 885 Taxidea taxus	0.449	1.814	0.319	-0.73	-0.604	0.054	-0.622	0.781	0.946	0.281	0.159	24.166	29.182	43.827	-777	-800.375	801.375	35.108	7.978	22.826	0.35	0.175	0.079	0.449	0.329	0.103	0.643	87.802	0.025	Taxidea_taxus	Fossorial	7107.55
FMNH 127293 Gallictis vittata	0.706	3.402	-0.862	-0.499	-0.086	0.112	-0.353	0.929	-0.494	0.791	0.36	11.549	14.559	39.29	-1509	-1528.12	1529.12	14.552	33.536	105.081	0.319	0.195	0.072	0.442	0.438	0.144	0.986	341.302	0.03	Galictis_vittata	Generalist	3200
FMNH 63799 Lutrogale perspicillata	0.663	2.968	-0.989	0.000102	-0.15	-0.146	-0.232	0.962	-0.035	0.973	0.229	11.248	17.678	33.385	-1656	-1521.75	1522.75	8.93	92.187	170.528	0.541	0.268	0.086	0.649	0.348	0.153	1.517	704.414	0.034	Lutrogale_perspicillata	Natatorial	9966.67
NMW 1544 Ictonyx libyca	0.562	2.281	-0.324	0.909	-0.264	0.242	0.349	0.905	-0.915	-0.229	0.333	33.962	47.717	77.476	-270	-276.375	277.375	67.195	1.512	4.128	0.366	0.128	0.035	0.208	0.254	0.081	0.481	22.072	0.021	Ictonyx_libyca	Fossorial	425
P6V 90107 Vormela peregusna	0.659	2.929	0.391	-0.886	-0.248	-0.191	-0.342	0.92	0.9	0.312	0.303	28.677	38.735	83.989	-344	-341.5	342.5	47.109	2.898	7.27	0.399	0.155	0.044	0.302	0.27	0.073	0.466	33.926	0.028	Vormela_peregusna	Generalist	365.5
P6V 90124 Pekania pennanti	0.615	2.598	-0.217	0.912	-0.349	0.138	0.382	0.914	-0.966	-0.15	0.209	18.963	24.961	49.256	-626	-584.875	585.875	14.679	20.119	39.913	0.504	0.237	0.076	0.473	0.322	0.113	0.752	196.382	0.031	Pekania_pennanti	Scansorial	3175
ZMB MAM 12407 Mustela eversmannii	0.521	2.089	-0.488	0.873	-0.005	0.383	0.219	0.897	-0.785	-0.436	0.441	32.178	48.332	67.217	-741	-709	710	32.284	10.321	21.992	0.469	0.222	0.162	0.871	0.279	0.089	0.584	95.228	0.031	Mustela_eversmanii	Generalist	1350
ZMB MAM 14241 Martes zibellina	0.716	3.517	-0.175	0.976	-0.128	0.342	0.183	0.922	-0.923	-0.117	0.366	17.662	26.31	62.122	-689	-668.75	669.75	17.99	17.888	37.229	0.48	0.232	0.076	0.47	0.335	0.138	0.818	153.043	0.03	Martes_zibellina	Scansorial	1067
ZMB MAM 17390 Melogale moschata	0.657	2.913	0.447	-0.876	-0.183	-0.263	-0.324	0.909	0.855	0.358	0.375	29.124	38.035	84.851	-445	-416.625	417.625	22.771	7.506	18.34	0.409	0.158	0.056	0.374	0.297	0.092	0.58	102.82	0.024	Melogale_moschata	Fossorial	672
ZMB MAM 25271 Eira barbara	0.587	2.42	-0.094	0.991	-0.098	0.449	0.13	0.884	-0.888	-0.039	0.457	25.407	35.02	61.474	-1377	-1324.5	1325.5	23.539	23.088	56.311	0.41	0.173	0.049	0.34	0.342	0.122	0.752	295.852	0.028	Eira_barbara	Scansorial	4500
ZMB MAM 30682 Amblonyx cinereus	0.579	2.373	-0.296	0.934	-0.201	0.102	0.24	0.965	-0.95	-0.265	0.167	18.113	22.341	42.978	-482	-414.25	415.25	8.717	23.315	47.635	0.489	0.242	0.09	0.552	0.368	0.126	0.743	238.037	0.025	Amblonyx_cinerea	Natatorial	3000
ZMB MAM 30740 Enhydra lutris	0.611	2.572	-0.688	0.712	-0.139	-0.413	-0.227	0.882	0.597	0.664	0.45	16.109	23.869	41.431	-13544	-13253.4	13254.4	19.921	336.572	665.331	0.506	0.243	0.083	0.638	0.328	0.131	0.935	2659.4	0.03	Enhydra_lutris	Natatorial	25850
ZMB MAM 34012 Arctonyx collaris	0.502	2.008	-0.906	0.147	-0.398	-0.417	-0.147	0.897	0.073	0.978	0.195	34.772	43.603	69.835	-3708	-3612	3613	27.189	59.97	132.887	0.451	0.183	0.056	0.397	0.304	0.099	0.734	727.2	0.027	Arctonyx_collaris	Fossorial	10500
ZMB MAM 43443 Mustela kathiah	0.512	2.048	0.95	0.306	-0.053	-0.066	0.033	-0.997	0.304	-0.951	-0.051	29.061	39.971	59.526	-145	-134.5	135.5	31.186	2.44	4.345	0.562	0.211	0.073	0.404	0.224	0.077	0.431	20.296	0.031	Mustela_kathiah	Generalist	208.083
ZMB MAM 45106 64139 Mustela lutreola	0.754	4.066	0.536	-0.815	-0.217	-0.235	-0.392	0.89	0.811	0.426	0.402	18.95	21.665	77.058	-492	-445.5	446.5	15.92	14.145	28.046	0.504	0.2	0.048	0.361	0.273	0.089	0.583	153.71	0.03	Mustela_lutreola	Natatorial	590
ZMB MAM 56596 Meles meles	0.656	2.907	0.026	0.957	-0.288	0.363	0.26	0.895	-0.931	0.128	0.341	16.45	26.117	47.826	-4139	-4024.88	4025.88	12.717	125.546	316.583	0.397	0.193	0.068	0.457	0.366	0.097	0.731	1728.92	0.022	Meles_meles	Fossorial	13000
ZMB MAM 59069 Lutra lutra	0.493	1.974	0.574	-0.777	-0.258	-0.105	-0.382	0.918	0.812	0.5	0.301	22.192	24.255	43.807	-2884	-2667.25	2668.25	13.483	105.001	197.894	0.531	0.237	0.078	0.591	0.327	0.113	0.794	1093.66	0.018	Lutra_lutra	Natatorial	10999.9
ZMB MAM 60477 Martes zibellina	0.757	4.115	0.124	-0.958	-0.257	-0.391	-0.285	0.875	0.912	0.008	0.41	17.72	33.632	72.913	-347	-331.875	332.875	19.948	8.254	16.687	0.495	0.224	0.08	0.452	0.299	0.101	0.619	75.702	0.031	Martes_zibellina	Scansorial	1067
ZMB MAM 60513 Gulo gulo	0.555	2.246	0.084	-0.863	-0.499	-0.125	-0.506	0.854	0.989	0.009	0.15	20.971	23.681	47.104	-3945	-3760.88	3761.88	13.683	129.835	274.934	0.472	0.243	0.087	0.497	0.369	0.127	0.864	1403.84	0.022	Gulo_gulo	Generalist	19500
ZMB MAM 63329 Mellivora capensis	0.542	2.185	0.527	-0.689	-0.497	0.08	-0.542	0.837	0.846	0.481	0.231	25.7	35.747	56.157	-9761	-9543.25	9544.25	16.687	199.736	571.961	0.349	0.154	0.054	0.464	0.379	0.106	0.876	3297.5	0.021	Mellivora_capensis	Fossorial	8000
ZMB MAM 63889 Mustela sibirica	0.579	2.374	0.435	-0.885	-0.164	-0.23	-0.285	0.931	0.871	0.367	0.327	29.916	37.099	71.006	-322	-277.125	278.125	24.218	6.248	11.484	0.544	0.191	0.059	0.531	0.239	0.091	0.628	61.912	0.03	Mustela_sibirica	Generalist	565
ZMB MAM 64146 Mustela putorius	0.559	2.268	0.578	-0.8	-0.162	-0.167	-0.31	0.936	0.799	0.514	0.313	22.653	26.957	51.375	-513	-433.875	434.875	13.8	18.794	31.512	0.596	0.266	0.166	1.037	0.252	0.087	0.583	147.17	0.03	Mustela_putorius	Generalist	809
ZMB MAM 64705 Mustela itatsi	0.671	3.044	0.412	-0.881	-0.233	-0.19	-0.333	0.923	0.891	0.336	0.305	25.552	31.673	77.778	-183	-136.5	137.5	11.064	6.936	12.427	0.558	0.211	0.063	0.425	0.253	0.082	0.47	67.849	0.03	Mustela_itatsi	Generalist	450
ZMB MAM 69395 Mustela erminea	0.678	3.103	0.254	-0.967	-0.013	-0.351	-0.105	0.93	0.901	0.231	0.366	27.78	37.808	86.209	-105	-102.875	103.875	28.766	1.95	3.611	0.54	0.202	0.077	0.417	0.234	0.086	0.568	18.263	0.03	Mustela_erminea	Generalist	110.3
ZMB MAM 70627 Ictonyx striatus	0.595	2.469	-0.722	-0.631	-0.285	-0.034	-0.379	0.925	-0.691	0.677	0.252	36.931	55.356	91.188	-470	-477	478	49.061	4.232	9.743	0.434	0.157	0.048	0.324	0.249	0.088	0.605	44.355	0.03	Ictonyx_striatus	Fossorial	910
ZMB MAM 70628 Ictonyx striatus	0.655	2.896	-0.427	0.894	-0.139	0.406	0.327	0.853	-0.808	-0.307	0.503	28.761	34.65	83.279	-210	-207.875	208.875	41.433	2.081	5.041	0.413	0.174	0.074	0.421	0.268	0.086	0.571	17.611	0.03	Ictonyx_striatus	Fossorial	910
ZMB MAM 70633 Martes foina	0.745	3.928	-0.219	0.96	-0.175	0.307	0.238	0.921	-0.926	-0.148	0.347	16.421	28.608	64.509	-577	-516.375	517.375	11.867	21.164	43.598	0.485	0.221	0.097	0.673	0.321	0.095	0.605	214.753	0.03	Martes_foina	Scansorial	1700
ZMB MAM 77868 Martes martes	0.644	2.813	0.524	-0.85	-0.05	-0.267	-0.219	0.939	0.809	0.479	0.342	21.536	30.378	60.573	-626	-608.125	609.125	18.266	13.305	33.348	0.399	0.184	0.054	0.43	0.353	0.125	0.949	145.37	0.03	Martes_martes	Scansorial	1300
ZMB MAM 77869 Martes martes	0.554	2.241	0.615	-0.751	-0.24	-0.195	-0.44	0.876	0.764	0.492	0.417	22.482	26.851	50.388	-513	-451.75	452.75	14.367	16.561	31.512	0.526	0.238	0.082	0.531	0.309	0.106	0.707	145.91	0.03	Martes_martes	Scansorial	1300
ZMB MAM 82794 Martes flavigula	0.612	2.579	-0.005	0.969	-0.247	0.301	0.237	0.924	-0.954	0.07	0.293	16.62	27.06	42.86	-1017	-973.25	974.25	11.267	37.334	86.471	0.432	0.224	0.07	0.545	0.404	0.135	0.87	408.903	0.03	Martes_flavigula	Scansorial	2500
ZMB MAM 82975 Martes flavigula	0.61	2.567	0.042	0.97	-0.24	-0.24	0.243	0.94	0.97	0.018	0.243	16.18	28.365	41.536	-1066	-1020.25	1021.25	9.694	37.893	105.346	0.36	0.194	0.051	0.442	0.507	0.235	1.564	464.066	0.03	Martes_flavigula	Scansorial	2500
ZMB MAM 83344 Gulo gulo	0.519	2.08	0.542	-0.731	-0.414	-0.178	-0.581	0.794	0.822	0.357	0.445	19.136	22.342	39.8	-1908	-1801.12	1802.12	9.214	86.749	195.589	0.444	0.242	0.094	0.802	0.409	0.132	0.866	939.69	0.022	Gulo_gulo	Generalist	19500

## Sheet: Fd
	DA	tDA	V1.1	V1.2	V1.3	V2.1	V2.2	V2.3	V3.1	V3.2	V3.3	D1	D2	D3	Euler.ch.	X....	Connectivity	Conn.D	BV..mm..	TV..mm..	BV.TV	Tb.Th.Mean	Tb.Th.Std.Dev..mm.	Tb.Th.Max..mm.	Tb.Sp.Mean	Tb.Sp.Std.Dev..mm.	Tb.Sp.Max..mm.	BS	Resolution	Species	Lifestyle	BM (g)
CN 5437 Taxidea taxus	0.283	1.395	-0.856	-0.369	0.362	-0.052	-0.635	-0.77	0.514	-0.678	0.525	18.326	20.157	25.572	-2201	-2255.75	2256.75	18.766	39.141	120.257	0.325	0.19	0.055	0.39	0.417	0.119	0.725	455.854	0.028	Taxidea_taxus	Fossorial	7107.55
CN 885 Taxidea taxus	0.416	1.712	-0.919	0.141	0.369	-0.395	-0.31	-0.865	-0.007	-0.94	0.341	17.653	19.152	30.231	-2489	-2592.5	2593.5	23.305	25.086	111.285	0.225	0.127	0.033	0.296	0.467	0.151	0.887	283.72	0.025	Taxidea_taxus	Fossorial	7107.55
FMNH 127293 Gallictis vittata	0.451	1.822	-0.453	-0.879	0.151	-0.541	0.136	-0.83	-0.709	0.458	0.537	10.05	11.748	18.31	-875	-939.625	940.625	15.409	12.77	61.044	0.209	0.162	0.046	0.385	0.533	0.153	0.939	102.289	0.03	Galictis_vittata	Generalist	3200
FMNH 63799 Lutrogale perspicillata	0.502	2.008	-0.919	-0.34	0.2	0.132	-0.742	-0.657	0.372	-0.577	0.727	15.193	16.75	30.51	-1262	-1280.62	1281.62	14.478	26.642	88.521	0.301	0.177	0.043	0.408	0.453	0.132	0.842	234.476	0.034	Lutrogale_perspicillata	Natatorial	9966.67
NMW 1544 Ictonyx libyca	0.5	2.001	0.186	0.962	0.199	0.27	0.145	-0.952	0.945	-0.23	0.232	50.956	52.517	101.974	-301	-328.125	329.125	93.57	1.145	3.517	0.325	0.111	0.026	0.208	0.245	0.084	0.529	17.618	0.021	Ictonyx_libyca	Fossorial	425
P6V 90107 Vormela peregusna	0.346	1.528	0.05	0.984	-0.169	0.467	-0.172	-0.867	0.883	0.035	0.468	24.091	24.913	36.814	-189	-205	206	28.334	1.981	7.27	0.272	0.143	0.037	0.281	0.44	0.265	1.381	19.173	0.028	Vormela_peregusna	Generalist	365.5
P6V 90124 Pekania pennanti	0.579	2.373	-0.863	-0.145	0.484	-0.416	-0.34	-0.843	0.287	-0.929	0.233	7.119	9.026	16.896	-395	-383.75	384.75	7.442	13.344	51.702	0.258	0.203	0.062	0.511	0.672	0.275	1.483	143.186	0.031	Pekania_pennanti	Scansorial	3175
ZMB MAM 12407 Mustela eversmannii	0.538	2.162	-0.715	0.684	-0.144	-0.283	-0.094	0.954	-0.64	-0.723	-0.261	23.59	36.258	51.007	-329	-358.5	359.5	29.199	4.053	12.312	0.329	0.163	0.041	0.261	0.374	0.148	0.899	40.292	0.031	Mustela_eversmanii	Generalist	1350
ZMB MAM 14241 Martes zibellina	0.507	2.03	0.104	0.912	-0.397	0.077	0.391	0.917	-0.992	0.126	0.029	3.395	3.726	6.891	-64	-65.625	66.625	6.838	2.41	9.743	0.247	0.205	0.063	0.371	0.79	0.337	1.265	22.571	0.03	Martes_zibellina	Scansorial	1067
ZMB MAM 17390 Melogale moschata	0.462	1.859	0.931	0.072	-0.357	0.359	-0.02	0.933	0.06	-0.997	-0.044	18.932	26.591	35.185	-261	-274.125	275.125	18.775	3.551	14.653	0.242	0.127	0.032	0.247	0.45	0.151	0.874	46.22	0.024	Melogale_moschata	Fossorial	672
ZMB MAM 25271 Eira barbara	0.361	1.564	-0.862	0.431	0.267	-0.392	-0.233	-0.89	-0.321	-0.872	0.37	29.047	30.63	45.431	-2192	-2180.62	2181.62	22.34	29.666	97.656	0.304	0.138	0.031	0.34	0.395	0.132	0.82	344.559	0.028	Eira_barbara	Scansorial	4500
ZMB MAM 30682 Amblonyx cinereus	0.426	1.742	-0.456	-0.846	0.277	-0.672	0.123	-0.73	-0.583	0.519	0.625	15.51	20.523	27.017	-624	-651.625	652.625	14.9	11.725	43.8	0.268	0.163	0.05	0.4	0.492	0.163	0.903	155.824	0.025	Amblonyx_cinerea	Natatorial	3000
ZMB MAM 30740 Enhydra lutris	0.556	2.254	-0.919	0.393	0.016	-0.226	-0.494	-0.839	-0.322	-0.775	0.543	6.721	11.527	15.149	-3569	-3771	3772	12.943	48.69	291.431	0.167	0.146	0.048	0.345	0.582	0.203	1.534	371.887	0.03	Enhydra_lutris	Natatorial	25850
ZMB MAM 34012 Arctonyx collaris	0.554	2.244	-0.934	-0.262	0.245	-0.171	-0.274	-0.946	0.315	-0.925	0.211	18.376	21.461	41.237	-2181	-2199.88	2200.88	24.008	27.354	91.674	0.298	0.15	0.042	0.291	0.41	0.136	0.932	327.464	0.027	Arctonyx_collaris	Fossorial	10500
ZMB MAM 43443 Mustela kathiah	0.546	2.2	-0.787	0.231	0.572	-0.585	-0.574	-0.573	0.196	-0.786	0.586	18.36	28.157	40.399	-95	-102.875	103.875	30.253	1.242	3.434	0.362	0.171	0.047	0.314	0.334	0.108	0.558	12.642	0.031	Mustela_kathiah	Generalist	208.083
ZMB MAM 45106 64139 Mustela lutreola	0.723	3.608	-0.526	-0.79	0.316	-0.449	-0.058	-0.891	-0.722	0.611	0.324	10.68	14.613	38.533	-87	-99.625	100.625	16.286	1.783	6.179	0.288	0.176	0.044	0.385	0.455	0.161	0.851	18.545	0.03	Mustela_lutreola	Natatorial	590
ZMB MAM 56596 Meles meles	0.557	2.259	-0.884	0.383	0.267	-0.41	-0.36	-0.838	-0.225	-0.85	0.476	15.128	19.381	34.168	-880	-904.75	905.75	10.579	23.84	85.619	0.278	0.163	0.045	0.37	0.483	0.126	0.795	380.021	0.022	Meles_meles	Fossorial	13000
ZMB MAM 59069 Lutra lutra	0.527	2.114	0.754	-0.603	0.26	-0.145	-0.539	-0.83	-0.641	-0.588	0.494	15.553	16.984	32.873	-258	-260.25	261.25	10.467	8.01	24.96	0.321	0.191	0.066	0.417	0.508	0.143	0.777	115.285	0.018	Lutra_lutra	Natatorial	10999.9
ZMB MAM 60477 Martes zibellina	0.565	2.3	-0.826	0.13	0.548	-0.505	-0.6	-0.62	0.248	-0.789	0.562	13.707	18.029	31.521	-60	-69.75	70.75	8.827	2.207	8.015	0.275	0.183	0.05	0.399	0.604	0.28	1.269	22.915	0.031	Martes_zibellina	Scansorial	1067
ZMB MAM 60513 Gulo gulo	0.398	1.662	0.667	-0.487	0.564	0.053	-0.724	-0.688	-0.744	-0.488	0.457	9.011	9.546	14.973	-1432	-1446.88	1447.88	9.549	45.743	151.628	0.302	0.215	0.062	0.571	0.606	0.258	1.309	565.848	0.022	Gulo_gulo	Generalist	19500
ZMB MAM 63329 Mellivora capensis	0.421	1.726	-0.632	0.727	0.267	-0.584	-0.221	-0.781	-0.509	-0.65	0.565	19.062	21.383	32.897	-2743	-2793.25	2794.25	14.798	41.741	188.827	0.221	0.13	0.039	0.416	0.532	0.161	1.041	677.029	0.021	Mellivora_capensis	Fossorial	8000
ZMB MAM 63889 Mustela sibirica	0.51	2.042	-0.621	0.672	0.405	-0.704	-0.249	-0.665	-0.346	-0.698	0.627	24.721	28.069	50.489	-127	-133.75	134.75	26.73	1.748	5.041	0.347	0.158	0.039	0.34	0.373	0.139	0.709	18.056	0.03	Mustela_sibirica	Generalist	565
ZMB MAM 64146 Mustela putorius	0.571	2.334	-0.885	-0.348	0.309	-0.242	-0.222	-0.944	0.397	-0.911	0.112	29.164	37.12	68.056	-186	-186.625	187.625	30.366	2.696	6.179	0.436	0.18	0.047	0.33	0.287	0.089	0.558	30.524	0.03	Mustela_putorius	Generalist	809
ZMB MAM 64705 Mustela itatsi	0.699	3.326	0.551	0.79	0.267	0.534	-0.088	-0.841	0.641	-0.606	0.47	10.979	22.532	36.52	-90	-92.375	93.375	12.49	2.55	7.476	0.341	0.181	0.05	0.324	0.465	0.185	1.021	26.881	0.03	Mustela_itatsi	Generalist	450
ZMB MAM 69395 Mustela erminea	0.448	1.811	-0.833	0.449	0.323	-0.542	-0.547	-0.638	-0.11	-0.707	0.699	25.964	28.574	47.018	-41	-49.125	50.125	20.207	0.813	2.481	0.328	0.166	0.046	0.313	0.393	0.13	0.686	8.683	0.03	Mustela_erminea	Generalist	110.3
ZMB MAM 70627 Ictonyx striatus	0.362	1.567	-0.071	-0.866	-0.496	-0.681	-0.321	0.658	-0.729	0.384	-0.566	30.719	42.361	48.138	-237	-256.5	257.5	41.675	1.796	6.179	0.291	0.137	0.042	0.301	0.323	0.087	0.571	15.203	0.03	Ictonyx_striatus	Fossorial	910
ZMB MAM 70628 Ictonyx striatus	0.395	1.653	-0.785	0.513	0.349	-0.456	-0.095	-0.885	-0.421	-0.853	0.308	38.543	48.848	63.708	-592	-596.125	597.125	41.276	5.21	14.467	0.36	0.144	0.039	0.307	0.299	0.092	0.625	48.09	0.03	Ictonyx_striatus	Fossorial	910
ZMB MAM 70633 Martes foina	0.588	2.427	-0.863	0.396	0.315	-0.447	-0.305	-0.841	-0.237	-0.866	0.44	18.331	25.525	44.492	-404	-379.875	380.875	8.736	16.341	43.598	0.375	0.188	0.049	0.39	0.439	0.145	0.968	200.827	0.03	Martes_foina	Scansorial	1700
ZMB MAM 77868 Martes martes	0.393	1.648	-0.787	0.573	0.227	-0.534	-0.451	-0.715	-0.307	-0.685	0.661	9.862	13	16.256	-372	-383.75	384.75	11.538	7.089	33.348	0.213	0.162	0.059	0.628	0.619	0.271	1.476	59.728	0.03	Martes_martes	Scansorial	1300
ZMB MAM 77869 Martes martes	0.359	1.56	-0.38	-0.857	0.349	-0.74	0.055	-0.67	-0.555	0.513	0.655	15.535	19.305	24.228	-346	-347.125	348.125	12.412	9.09	28.046	0.324	0.191	0.061	0.541	0.491	0.18	0.965	94.095	0.03	Martes_martes	Scansorial	1300
ZMB MAM 82794 Martes flavigula	0.398	1.662	-0.826	-0.49	0.277	-0.075	-0.392	-0.917	0.558	-0.778	0.287	14.993	16.122	24.917	-576	-585.625	586.625	10.52	16.599	55.761	0.298	0.203	0.06	0.564	0.547	0.172	0.949	188.119	0.03	Martes_flavigula	Scansorial	2500
ZMB MAM 82975 Martes flavigula	0.553	2.239	0.487	0.798	0.356	0.399	0.159	-0.903	0.777	-0.582	0.241	7.858	10.716	17.596	-727	-753.125	754.125	7.159	22.097	105.346	0.21	0.177	0.055	0.474	0.704	0.23	1.509	223.297	0.03	Martes_flavigula	Scansorial	2500
ZMB MAM 83344 Gulo gulo	0.451	1.821	-0.722	0.547	0.425	-0.547	-0.073	-0.834	-0.425	-0.834	0.352	8.903	9.636	16.209	-1103	-1145.25	1146.25	6.43	39.244	178.278	0.22	0.177	0.061	0.469	0.705	0.26	1.443	568.006	0.022	Gulo_gulo	Generalist	19500

## Sheet: H_Fp
	DA	tDA	V1.1	V1.2	V1.3	V2.1	V2.2	V2.3	V3.1	V3.2	V3.3	D1	D2	D3	Euler.ch.	X....	Connectivity	Conn.D	BV..mm..	TV..mm..	BV.TV	Tb.Th.Mean	Tb.Th.Std.Dev..mm.	Tb.Th.Max..mm.	Tb.Sp.Mean	Tb.Sp.Std.Dev..mm.	Tb.Sp.Max..mm.	BS	Resolution	Species	Lifestyle	BM (g)
CN 5437 Taxidea taxus	0.922929	0.921672	-1.94843	0.48184	-0.854651	6.83333	-1.80463	0.767644	-0.545251	1.45209	-3.49457	0.90721	1.39297	0.836166	1.51969	1.5452	1.54507	1.54505	0.720821	1	0.721088	0.738532	0.626506	0.761404	1.05521	1.16162	1.20571	0.699533	1	Taxidea_taxus	Fossorial	7107.55
CN 885 Taxidea taxus	0.924276	0.941566	-2.16301	0.494521	-1.03974	-5.01852	-1.5	0.304738	-0.710359	-0.0213523	-4.66038	1.07461	1.38606	1.01214	11.0347	10.871	10.8587	1.12299	6.91652	9.66946	0.714286	0.725714	0.56962	0.703786	1.17629	1.32039	1.40902	6.21556	1	Taxidea_taxus	Fossorial	7107.55
FMNH 127293 Gallictis vittata	0.708215	0.588183	-0.62181	-0.761523	-8.76744	2.25	2.61756	0.308934	-1.63158	0.045512	-1.64167	1.16564	1.38663	0.685722	0.497018	0.507321	0.507643	1.10892	0.392504	0.45778	0.858934	0.933333	0.861111	1.12896	1.04795	1.11111	1.21907	0.376663	1	Galictis_vittata	Generalist	3200
FMNH 63799 Lutrogale perspicillata	0.933635	0.883086	0.874621	4784.31	-0.8	0.753425	1.7931	0.938669	14	-0.788284	-1.80349	1.33526	1.84455	1.17918	0.511473	0.492854	0.493187	1.04267	0.407867	0.472996	0.861368	0.764925	0.593023	1.33436	1.00862	0.718954	0.485168	0.599302	1	Lutrogale_perspicillata	Natatorial	9966.67
NMW 1544 Ictonyx libyca	0.879004	0.865848	2.63889	-0.39934	-1.39773	-0.38843	-1.69628	-0.883978	0.557377	-3.13974	-1.41742	1.19092	1.49224	1.03117	0.940741	0.94844	0.948626	1.11327	0.793651	0.851986	0.931694	0.921875	0.857143	0.9375	1	0.987654	0.972973	0.835991	0.992048	Ictonyx_libyca	Fossorial	425
P6V 90107 Vormela peregusna	0.946889	0.907477	2.41176	0.375847	0.0604839	-0.277487	-0.307018	1.07935	0.365556	3.00321	-0.386139	1.00802	1.31225	0.914715	0.540698	0.558199	0.559489	0.992464	0.520359	0.563824	0.922306	0.948387	1.02273	1.05298	1.08889	1.27397	1.08369	0.443347	1.00271	Vormela_peregusna	Generalist	365.5
P6V 90124 Pekania pennanti	0.790244	0.749423	-2.91705	-0.529605	1.73352	1.97826	-1.54974	0.829322	-0.749482	-4.3	1.16268	0.828877	1.04223	0.621244	0.968051	1.02907	1.02902	0.7944	0.903673	1.29537	0.698413	0.848101	0.75	0.82241	1.46584	1.46018	1.14096	1.05433	0.993161	Pekania_pennanti	Scansorial	3175
ZMB MAM 12407 Mustela eversmannii	1.47793	2.08377	-1.81557	0.492554	-34.6	0.203655	1.05023	-1.08138	-0.582166	2.00229	-0.385488	0.588601	0.930895	1.22655	0.421053	0.406735	0.40757	0.934921	0.41246	0.435931	0.946695	0.707207	0.240741	0.381171	0.924731	0.921348	0.82363	0.480804	0.993161	Mustela_eversmanii	Generalist	1350
ZMB MAM 14241 Martes zibellina	0.864525	0.745806	-3.38857	-0.661885	3.75781	0.637427	-2.43716	0.941432	-0.839653	-5.29915	0.336066	0.731967	1.17967	0.545958	0.329463	0.346542	0.347518	0.89433	0.293046	0.388595	0.754167	0.849138	0.855263	0.789362	1.26567	1.02174	0.95599	0.336539	1.00273	Martes_zibellina	Scansorial	1067
ZMB MAM 17390 Melogale moschata	1.04414	1.09166	-1.35347	-0.222603	4.21858	1.78327	-2.14815	0.59846	-0.752047	-1.93017	0.877333	0.787254	1.39082	0.859318	1.23596	1.26283	1.2622	1.02205	0.915401	1.23501	0.740831	0.734177	0.535714	0.673797	1.17172	1.15217	1.22069	1.00174	0.899917	Melogale_moschata	Fossorial	672
ZMB MAM 25271 Eira barbara	0.797274	0.776446	9.05319	-0.40666	-3.43878	-0.269488	5.96154	0.702489	0.576577	-12.4872	-1.54923	1.41957	1.87025	1.10251	1.97168	1.9984	1.99764	1.3863	1.36963	1.44098	0.95122	0.843931	0.755102	1.23529	0.894737	0.819672	0.928191	1.38529	0.984821	Eira_barbara	Scansorial	4500
ZMB MAM 30682 Amblonyx cinereus	0.946459	0.933418	-2.98311	0.289079	-1.91045	1.32353	-3.87083	0.35544	-0.473684	0.94717	-5.13174	0.829294	1.34161	0.77407	0.346473	0.343995	0.345575	1.0226	0.295303	0.337945	0.875256	0.876033	0.833333	0.757246	1.14402	1.21429	1.02557	0.333763	1	Amblonyx_cinerea	Natatorial	3000
ZMB MAM 30740 Enhydra lutris	0.923077	0.892302	1.15407	-0.713483	2.41007	-0.566586	3.36123	0.68254	-0.941374	0.60241	1.60889	1.37228	1.64334	1.22454	0.675354	0.676696	0.67672	1.28498	0.410028	0.52666	0.778656	0.72428	0.614458	0.664577	1.07317	1.05344	1.04706	0.61389	1	Enhydra_lutris	Natatorial	25850
ZMB MAM 34012 Arctonyx collaris	1.11355	1.13048	-0.859823	4.2585	-0.0954774	-0.0119904	-0.367347	-1.11371	8.58904	-0.795501	-0.2	0.616761	0.879779	0.6971	0.679881	0.686912	0.686998	0.920262	0.629548	0.746506	0.844789	0.978142	0.928571	1.61461	1.14474	1.22222	1.18937	0.468245	1.19896	Arctonyx_collaris	Fossorial	10500
ZMB MAM 43425 Aonyx cinerea	0.74026	0.706493	-0.985447	2.03226	-1.09738	1.107	-0.69084	1.01285	-1.34375	1.01246	-0.578059	1.55844	1.9131	1.10097	0.17033	0.175148	0.176447	1.60846	0.100768	0.109684	0.919014	0.822404	0.662338	0.616193	0.959811	0.868421	0.797583	0.126411	0.9862	Amblonyx_cinerea	Natatorial	3000
ZMB MAM 43443 Mustela kathiah	0.890625	0.896973	-0.862105	0.96732	9.26415	4.06061	16.9394	-0.786359	-1.66776	0.81388	-7.43137	1.2331	1.54527	1.10574	1.37931	1.48792	1.48432	1.48432	0.741803	1	0.740214	0.791469	0.945205	1.22772	1.15179	0.961039	1.11601	0.78917	0.993161	Mustela_kathiah	Generalist	208.083
ZMB MAM 45106 64139 Mustela lutreola	0.874005	0.721102	1.33022	0.840491	-0.695853	0.0893617	-0.494898	1.10225	0.864365	1.65023	-0.308458	1.10121	1.67464	0.794038	0.638211	0.675365	0.676092	1.52582	0.340403	0.443129	0.767857	0.82	0.875	0.941828	1.19414	1.35955	1.43396	0.328944	1.00273	Mustela_lutreola	Natatorial	590
ZMB MAM 56596 Meles meles	1.07927	1.17957	24.9231	-0.745037	0.9375	0.834711	-0.323077	1.06034	-0.750806	5.44531	-0.475073	0.816474	1.30432	0.96297	0.657405	0.67763	0.67771	1.08414	0.510721	0.625097	0.816121	0.829016	0.588235	0.787746	1.0765	1.09278	1.10807	0.59665	1.04545	Meles_meles	Fossorial	13000
ZMB MAM 59069 Lutra lutra	0.744422	0.800405	-1.68293	-0.0810811	0.968992	-1.70476	1.39791	-0.899782	-0.227833	-1.686	1.67774	1.24211	1.39225	0.993905	0.596047	0.626629	0.626768	1.43618	0.331483	0.436421	0.758945	0.780591	0.807692	0.676819	1.11315	1.0177	0.959698	0.463605	0.944444	Lutra_lutra	Natatorial	10999.9
ZMB MAM 60477 Martes zibellina	0.467635	0.376185	-7.05645	0.427975	1	-0.0741688	2.01754	0.934857	-0.529605	88.5	1.2561	1.47094	0.950196	0.553276	0.706052	0.707721	0.708599	0.960397	0.580567	0.73782	0.785859	0.848214	0.75	0.871681	1.28094	1.40594	1.20194	0.64598	0.993161	Martes_zibellina	Scansorial	1067
ZMB MAM 60513 Gulo gulo	0.724324	0.743989	-11.3929	-0.316338	0.192385	0.272	0.863636	-1.05269	-0.290192	-95.2222	2.85333	0.807401	0.868756	0.600713	1.05272	1.08356	1.08354	1.01878	0.8423	1.06358	0.792373	0.851852	0.735632	1.03622	1.20054	1.25197	1.12384	0.93642	1	Gulo_gulo	Generalist	19500
ZMB MAM 63329 Mellivora capensis	0.95572	0.948741	1.57116	-0.390421	-0.98994	2.1875	1.76753	0.274791	0.630024	-0.216216	-3.63636	0.965564	1.43198	0.915932	0.786395	0.795942	0.795964	1.44693	0.525479	0.550102	0.95702	0.896104	0.759259	0.840517	0.918206	1.03774	0.906393	0.577053	0.904762	Mellivora_capensis	Fossorial	8000
ZMB MAM 63889 Mustela sibirica	0.782383	0.770851	2.12414	-0.343503	-1.40244	-0.782609	-0.642105	-1.03759	0.385763	-2.54768	-0.351682	1.53142	1.80981	1.18051	0.944099	1.0194	1.01933	1.5659	0.524488	0.650993	0.805147	0.806283	0.745763	0.670433	1.08787	0.989011	0.883758	0.506025	1.00273	Mustela_sibirica	Generalist	565
ZMB MAM 64146 Mustela putorius	0.742397	0.753968	1.41522	0.715	-0.364198	-0.676647	-0.83871	1.02457	0.705882	1.51362	-0.888179	1.43005	1.76099	1.07833	0.834308	0.92106	0.921242	2.00674	0.320687	0.459095	0.699664	0.616541	0.228916	0.29026	1.17857	1.10345	1.20412	0.483957	1.00273	Mustela_putorius	Generalist	809
ZMB MAM 64705 Mustela itatsi	1.04471	1.09823	1.92233	0.606129	-1.26609	0.931579	-0.786787	1.02817	0.655443	2.39286	-0.370492	0.976245	1.60007	1.07204	0.295082	0.350733	0.355455	2.35457	0.125865	0.150962	0.833333	0.838863	0.746032	0.762353	1.07905	1.07317	1.06383	0.154903	1.00273	Mustela_itatsi	Generalist	450
ZMB MAM 69395 Mustela erminea	0.876106	0.79407	-3.77165	-0.256463	11.2308	-0.253561	2.18095	-1.04194	-0.304107	-4.07359	0.538251	0.996796	1.11553	0.791391	0.771429	0.788578	0.790614	1.15091	0.513846	0.687067	0.748148	0.772277	0.545455	0.707434	1.21368	1.0814	0.899648	0.591962	1.00273	Mustela_erminea	Generalist	110.3
ZMB MAM 70627 Ictonyx striatus	1.00336	1.00527	-1.28116	-0.59588	-0.210526	-0.323529	-0.350923	-1.07135	-0.549928	-1.35451	-0.472222	0.791611	0.874286	0.795861	0.431915	0.417191	0.41841	0.808646	0.487713	0.517397	0.942396	0.980892	0.854167	1.04938	1.08835	0.875	0.710744	0.512163	1.00273	Ictonyx_striatus	Fossorial	910
ZMB MAM 70628 Ictonyx striatus	0.903817	0.84703	1.7541	0.691275	-1.73381	-0.362069	-1.55657	0.994138	0.799505	1.9544	-0.93837	0.82438	1.63622	0.698339	1.89048	1.92664	1.9222	0.994618	1.79145	1.93275	0.927361	0.873563	0.621622	0.783848	1.0597	0.965116	0.842382	1.92102	1.00273	Ictonyx_striatus	Fossorial	910
ZMB MAM 70633 Martes foina	0.463087	0.388747	3.52055	0.6625	0.171429	-0.918567	-1.61345	-0.954397	0.615551	4.52703	1.37176	1.56836	1.01992	0.609791	0.608319	0.648753	0.649432	1.13963	0.425676	0.569843	0.748454	0.791855	0.505155	0.514116	1.24611	1.43158	1.53058	0.484072	1.00273	Martes_foina	Scansorial	1700
ZMB MAM 77868 Martes martes	1.07453	1.15393	-1.09542	-0.504706	13.94	1.13858	-3.10046	0.711395	-0.939431	-1.24426	0.75731	0.511655	0.771315	0.590494	0.576677	0.615416	0.616048	0.880215	0.499286	0.699862	0.714286	0.869565	0.888889	0.767442	1.23513	1.088	0.783983	0.400543	1.00273	Martes_martes	Scansorial	1300
ZMB MAM 77869 Martes martes	0.833935	0.829094	1.25854	-0.729694	-1.32083	-0.871795	-0.688636	-1.07078	0.798429	-1.58537	-0.340528	1.01454	1.22379	0.841073	1.01754	1.09906	1.09884	1.03842	0.877061	1.05823	0.828897	0.857143	0.731707	0.975518	1.15858	1.16038	1	0.997814	1.00273	Martes_martes	Scansorial	1300
ZMB MAM 82794 Martes flavigula	0.777778	0.739434	-162.4	-0.601651	-0.0769231	0.162791	0.42616	1.07576	-0.610063	11.5143	-0.37884	0.977076	0.925942	0.722422	0.680433	0.695993	0.696305	1.1886	0.53241	0.585815	0.907407	1.00893	1.58571	1.27706	1.04208	0.977778	0.885057	0.497389	1.00273	Martes_flavigula	Scansorial	2500
ZMB MAM 82975 Martes flavigula	1.05246	1.08726	-18.0952	-0.116495	-2.66667	1.2375	3.85185	-0.198936	-0.595876	-18.4444	-3.06584	0.727503	0.942676	0.790977	0.782364	0.801152	0.801346	1.51403	0.408228	0.529313	0.769444	0.840206	1.27451	1.36878	0.974359	0.757447	0.664962	0.34572	1.00273	Martes_flavigula	Scansorial	2500
ZMB MAM 83344 Gulo gulo	1.28516	1.44231	-1.66974	-0.563611	-0.248792	0.162921	0.518072	1.20025	-0.515815	-2.40896	-0.640449	0.65024	1.31479	0.937814	0.842767	0.851898	0.85198	0.943781	0.716319	0.902745	0.792793	0.739669	0.691489	0.776808	1.11736	1.19697	1.16744	1.02144	0.772727	Gulo_gulo	Generalist	19500

## Sheet: H_Fd
	DA	tDA	V1.1	V1.2	V1.3	V2.1	V2.2	V2.3	V3.1	V3.2	V3.3	D1	D2	D3	Euler.ch.	X....	Connectivity	Conn.D	BV..mm..	TV..mm..	BV.TV	Tb.Th.Mean	Tb.Th.Std.Dev..mm.	Tb.Th.Max..mm.	Tb.Sp.Mean	Tb.Sp.Std.Dev..mm.	Tb.Sp.Max..mm.	BS	Resolution	Species	Lifestyle	BM (g)
CN 5437 Taxidea taxus	1.21908	1.09391	-0.440421	0.384824	2.52762	-1.34615	1.54488	0.235065	1.79767	-0.196165	-0.685714	2.11852	2.76847	2.31621	0.0726942	0.0678267	0.0682397	2.35239	0.0420786	0.0290129	1.45231	0.915789	0.963636	0.905128	0.58753	0.680672	0.613793	0.0441808	1	Taxidea_taxus	Fossorial	7107.55
CN 885 Taxidea taxus	0.552885	0.758762	0.715996	2.7234	-1.7561	1.7443	2.10968	-0.360694	43.4286	-0.693617	2.03519	2.66051	2.62155	2.01796	0.0542387	0.0563645	0.0567284	2.82536	0.0297776	0.0200746	1.48444	1.04724	1.39394	0.864865	0.608137	0.649007	0.594138	0.0326695	1	Taxidea_taxus	Fossorial	7107.55
FMNH 127293 Gallictis vittata	1.91796	4.05818	2.00662	0.0932878	-2.70861	0.739372	-0.757353	-1.09759	0.165021	2.16376	0.113594	0.649751	0.730252	2.63692	0.410286	0.381535	0.382193	0.833928	0.691151	0.458292	1.50718	1.09259	1.23913	1.09351	0.763602	0.980392	0.952077	0.858343	1	Galictis_vittata	Generalist	3200
FMNH 63799 Lutrogale perspicillata	1.26096	1.35657	1.03264	-0.864706	0.58	-0.530303	-0.221024	1.49772	0.830645	-1.63258	0.185695	0.860265	1.32788	1.16713	0.151347	0.130405	0.131084	0.515403	0.447376	0.254346	1.75748	1.51977	1.76744	1.57353	0.81457	1.06818	0.976247	0.426769	1	Lutrogale_perspicillata	Natatorial	9966.67
NMW 1544 Ictonyx libyca	1.376	1.6022	-3.89785	-0.568607	-2.10553	-0.751852	-2.84138	-0.932773	-0.697354	-3.16957	0.806034	0.628483	0.882724	1.0069	0.0730897	0.0853333	0.0881124	0.799466	0.123144	0.110321	1.11692	1.11712	1.30769	1.18269	0.914286	0.77381	0.614367	0.0950732	0.992048	Ictonyx_libyca	Fossorial	425
P6V 90107 Vormela peregusna	2.20809	2.7788	3.5	-0.984756	1.0355	-0.0835118	-0.988372	1.1361	-1.11438	-5.11429	0.017094	0.944627	1.44178	2.62468	0.0582011	0.0597561	0.0643204	0.86638	0.11156	0.0742779	1.50735	1.26573	2.18919	1.44128	0.747727	0.50566	0.435916	0.087206	1.00271	Vormela_peregusna	Generalist	365.5
P6V 90124 Pekania pennanti	1.46459	2.78171	0.952491	3.55862	0.502066	0.435096	0.494118	1.14947	1.88153	0.904198	0.188841	1.61343	2.01817	4.48722	0.326582	0.298046	0.29987	1.93429	0.291592	0.155023	1.88372	1.05419	1.01613	0.941292	0.450893	0.407273	0.475388	0.287961	0.993161	Pekania_pennanti	Scansorial	3175
ZMB MAM 12407 Mustela eversmannii	1.41264	1.92738	-0.85035	1.10088	1.75694	-1.08481	-0.755319	0.994759	1.14375	-0.904564	-0.720307	1.01585	1.05731	1.9575	0.31307	0.242329	0.244437	0.876503	0.439181	0.278915	1.57751	1.10429	1.31707	1.70115	0.593583	0.493243	0.399333	0.442147	0.993161	Mustela_eversmanii	Generalist	1350
ZMB MAM 14241 Martes zibellina	1.74162	4.21576	-6.25	-0.833333	0.0352645	-1.51948	0.209719	1.07961	-0.757056	-5.11905	4.89655	1.26186	3.66801	5.31969	0.359375	0.142857	0.155722	0.374378	0.742324	0.415991	1.78947	1.21951	1.31746	1.49596	0.625316	0.64095	0.751779	0.734925	1.00273	Martes_zibellina	Scansorial	1067
ZMB MAM 17390 Melogale moschata	1.3961	1.51533	-0.764769	-7.63889	1.22409	-1.03064	11.8	0.963558	9.96667	0.80341	-0.795455	1.40239	2.0719	2.12576	0.314176	0.261742	0.264425	1.07457	0.379611	0.246093	1.54545	1.05512	1.15625	1.04858	0.706667	0.649007	0.71968	0.476763	0.899917	Melogale_moschata	Fossorial	672
ZMB MAM 25271 Eira barbara	1.54571	1.44629	0.741299	1.75174	0.546816	0.165816	-0.587983	1.11011	-2.38629	-0.736239	0.102703	1.03253	1.33102	1.49345	0.487226	0.463457	0.463703	1.34843	0.500809	0.343881	1.45395	1.15942	1.3871	1.14706	0.718987	0.840909	0.837805	0.54961	0.984821	Eira_barbara	Scansorial	4500
ZMB MAM 30682 Amblonyx cinereus	1.45775	1.5132	1.31798	0.895981	-0.909747	0.267857	-1.45528	-1.32466	-1.33619	-1.20809	0.0464	0.643649	0.74034	0.973905	0.0673077	0.0544792	0.055928	0.477248	0.231983	0.117192	1.97761	1.8589	2.2	1.525	0.79065	0.90184	0.913621	0.162144	1	Amblonyx_cinerea	Natatorial	3000
ZMB MAM 30740 Enhydra lutris	1.42986	2.16815	0.465724	-2.02799	-26.625	0.995575	0.732794	-1.07747	-2.71739	0.623226	0.0441989	1.75792	1.46699	3.81127	0.0857383	0.0754442	0.0756893	0.976899	0.177223	0.0774832	2.28743	1.23973	1.10417	1.48116	0.66323	0.650246	0.438722	0.267439	1	Enhydra_lutris	Natatorial	25850
ZMB MAM 34012 Arctonyx collaris	0.967509	0.959893	-0.250535	-3.66031	-0.640816	-1.02924	-0.427007	-1.03277	-3.03492	-0.277838	0.672986	0.718165	0.828573	0.689502	0.0573132	0.054094	0.0545238	0.448517	0.171529	0.121561	1.41275	1.57333	1.78571	1.79381	1.03902	1.16912	0.859442	0.124728	1.19896	Arctonyx_collaris	Fossorial	10500
ZMB MAM 43425 Aonyx cinerea	1.34275	1.63215	4.25123	-0.545356	-0.0440252	0.133005	-0.0504202	1.09539	0.526096	-7.19167	0.114943	0.565791	0.708779	0.923479	0.187726	0.113111	0.11614	0.21058	1.11368	0.551601	2.0212	2.35028	2.86275	2.41081	1.02101	1.52113	1.19431	0.747853	0.9862	Amblonyx_cinerea	Natatorial	3000
ZMB MAM 43443 Mustela kathiah	1.55861	3.04591	0.245235	3.5671	0.931818	-0.529915	-0.987805	1.33159	4.75	0.0229008	0.622867	0.166285	0.294172	0.506448	0.157895	0.155529	0.163658	1.58252	0.130435	0.103378	1.25967	0.94152	1.04255	0.808917	0.736527	0.805556	0.681004	0.0930233	0.993161	Mustela_kathiah	Generalist	208.083
ZMB MAM 45106 64139 Mustela lutreola	1.03596	1.10504	1.43916	-0.813924	0.367089	0.173719	-1.51724	1.11448	-0.897507	1.2455	0.0524691	2.61199	3.24451	2.88644	1	0.757842	0.760248	1.66204	0.808749	0.457356	1.77083	0.994318	1.15909	1.1039	0.512088	0.534161	0.608696	0.757455	1.00273	Mustela_lutreola	Natatorial	590
ZMB MAM 56596 Meles meles	1.06822	1.09163	0.383484	1.00783	-3.21348	-0.57561	-2.55	-0.381862	-4.04889	0.109412	-0.844538	1.33388	2.32429	1.45657	0.205682	0.172838	0.173751	1.34597	0.231711	0.129083	1.79856	1.31902	1.37778	1.2027	0.641822	0.761905	0.690566	0.182214	1.04545	Meles_meles	Fossorial	13000
ZMB MAM 59069 Lutra lutra	0.998102	0.997162	0.522546	1.4942	0.707692	0.0965517	0.382189	1.17831	1.4337	0.64966	0.190283	0.883174	0.934468	0.880875	0.507752	0.431796	0.433971	1.01471	0.711735	0.427684	1.66355	1.40314	1.27273	1.65468	0.746063	1.02797	0.971686	0.514603	0.944444	Lutra_lutra	Natatorial	10999.9
ZMB MAM 60477 Martes zibellina	1.39646	2.05826	1.17918	1.71538	-0.0547445	0.269307	0.798333	-1.39839	0.721774	-1.07605	0.884342	0.594295	0.540906	1.22344	0.116667	0.0609319	0.0742049	0.684038	0.165383	0.108422	1.52727	1.36066	1.52	0.952381	1.0298	1.21786	0.874704	0.154964	0.993161	Martes_zibellina	Scansorial	1067
ZMB MAM 60513 Gulo gulo	0.977387	0.98556	1.15142	-1.23819	-0.382979	3.0566	-0.197514	-1.4186	0.831989	-1.60861	-0.0262582	1.82621	2.2115	1.79997	1.20321	1.12786	1.12777	1.35375	1.31758	0.833045	1.57947	1.15349	1.27419	1.43783	0.653465	0.620155	0.642475	1.07383	1	Gulo_gulo	Generalist	19500
ZMB MAM 63329 Mellivora capensis	1.28741	1.26535	0.985759	1.0564	0.554307	0.0993151	-0.647059	1.26504	-1.53242	-0.96	0.0778761	1.6524	1.90824	2.09077	0.802042	0.762463	0.762548	2.80815	0.456026	0.271545	1.67873	1.06154	1.23077	1.12981	0.537594	0.639752	0.543708	0.488846	0.904762	Mellivora_capensis	Fossorial	8000
ZMB MAM 63889 Mustela sibirica	1.4902	2.0431	0.611916	-1.21726	-1.0642	0.509943	1.20482	-1.32932	-2.46243	0.703438	0.285486	0.587395	0.713991	1.19979	0.314961	0.25514	0.260668	1.12589	0.300343	0.231502	1.29683	1.05696	1.53846	1.18824	0.713137	0.669065	0.569817	0.292756	1.00273	Mustela_sibirica	Generalist	565
ZMB MAM 64146 Mustela putorius	1.1296	1.20523	-0.439548	-2.64368	-0.161812	-0.0743802	-0.211712	-1.05826	-2.3199	-0.428101	-0.0178571	1.0037	1.1587	1.21002	0.435484	0.312793	0.316456	0.691859	0.608309	0.457356	1.33028	1.17222	1.82979	1.7303	0.780488	0.876404	0.820789	0.506945	1.00273	Mustela_putorius	Generalist	809
ZMB MAM 64705 Mustela itatsi	1.13305	1.44528	-1.75318	0.267089	0.554307	0.155431	3.27273	-1.13436	0.379095	-1.54125	0.553191	1.43647	1.35984	2.07577	0.222222	0.150203	0.159304	1.46861	0.170196	0.10848	1.56891	1.00552	0.9	1.01852	0.483871	0.372973	0.353575	0.172575	1.00273	Mustela_itatsi	Generalist	450
ZMB MAM 69395 Mustela erminea	2.14955	14.9039	-0.0120048	-2.22717	0.0619195	0.116236	0.0365631	1.56426	9.07273	0.0127298	0.0915594	0.142852	0.296283	2.1294	0.0243902	0.0916031	0.109726	1.07968	0.098401	0.101572	0.963415	0.987952	1	0.814696	0.885496	0.715385	0.632653	0.0519406	1.00273	Mustela_erminea	Generalist	110.3
ZMB MAM 70627 Ictonyx striatus	1.96961	2.2208	12.5493	-0.508083	0.227823	0.236417	0.227414	1.49544	-0.58299	2.33073	-0.240283	0.696214	0.690234	1.54618	0.202532	0.163743	0.16699	0.74829	0.373051	0.223175	1.6701	1.35766	1.5	1.19934	0.770898	0.91954	0.698774	0.486088	1.00273	Ictonyx_striatus	Fossorial	910
ZMB MAM 70628 Ictonyx striatus	1.86076	2.28433	1.18089	0.469786	-0.82235	0.600877	-0.884211	-1.08249	-0.605701	-1.13365	-0.038961	0.737618	0.835408	1.6852	0.202703	0.200042	0.201382	1.03082	0.234549	0.195341	1.20278	1.19444	1.64103	1.20847	0.809365	0.891304	0.8608	0.225369	1.00273	Ictonyx_striatus	Fossorial	910
ZMB MAM 70633 Martes foina	0.845238	0.81953	1.04867	-0.0707071	-1.34921	0.944072	0.259016	-1.07372	0.248945	-1.15012	0.136364	1.556	1.31796	1.27499	0.534653	0.505758	0.507056	2.269	0.259592	0.223474	1.16	1.01596	1.4898	1.81795	0.758542	0.924138	0.89876	0.207532	1.00273	Martes_foina	Scansorial	1700
ZMB MAM 77868 Martes martes	1.01527	1.0091	1.07497	0.21815	-2.28634	1	0.425721	-1.15245	-0.00977199	-1.42044	0.346445	4.10789	3.22777	4.14536	0.258065	0.216612	0.218648	2.01915	0.238821	0.108282	2.20188	1.14815	0.932203	0.541401	0.481422	0.428044	0.433604	0.306222	1.00273	Martes_martes	Scansorial	1300
ZMB MAM 77869 Martes martes	1.42618	1.31346	0.65	-0.206534	-2.73066	-0.548649	-15.8909	0.398507	-1.58559	0.883041	-0.219847	1.24339	1.6936	1.63377	0.0982659	0.0716601	0.0743268	1.11118	0.120462	0.0668901	1.80247	1.22513	1.18033	0.730129	0.529532	0.516667	0.458031	0.105415	1.00273	Martes_martes	Scansorial	1300
ZMB MAM 82794 Martes flavigula	1.98995	2.88989	1.023	-0.857143	-1.19495	4.44	-0.178571	-1.02508	0.749104	-1.16324	0.278746	0.558927	0.698238	1.61528	0.307292	0.269157	0.270403	0.84116	0.491536	0.321479	1.52685	1.46305	2.91667	1.71099	0.795247	0.912791	0.86196	0.393538	1.00273	Martes_flavigula	Scansorial	2500
ZMB MAM 82975 Martes flavigula	1.35081	1.76329	-0.960986	-0.97995	-1.15449	-0.586466	-2.13208	-1.00886	1.09653	0.896907	0.0995851	1.88318	1.88261	3.32019	0.679505	0.605975	0.606498	1.91577	0.58035	0.316557	1.83333	1.03955	1.07273	1.17089	0.549716	0.578261	0.478463	0.642566	1.00273	Martes_flavigula	Scansorial	2500
ZMB MAM 83344 Gulo gulo	1.19956	1.1955	0.148199	-1.72578	-0.738824	0.206581	4.13699	-1.13549	-2.32471	0.164269	0.210227	1.20386	2.02273	1.43957	0.406165	0.361166	0.361723	1.49316	0.412649	0.242234	1.70455	1.24294	1.40984	1.38166	0.706383	0.803846	0.749827	0.360964	0.772727	Gulo_gulo	Generalist	19500
