# Supplementary material for: Trabecular bone architecture in the stylopod epiphyses of mustelids (Mammalia, Carnivora)
Source: R Soc Open Sci. 2019 Oct 23;6(10):190938. doi: 10.1098/rsos.190938 (PMC6837213; doi:10.1098/rsos.190938)
Supplement: SM 4 [file rsos190938supp4.xlsx]

## Sheet: SOM4
	DA	tDA	Connectivity	Conn.D	BV	TV	BV.TV	Tb.Th.Mean	Tb.Th.Max	Tb.Sp.Mean	Tb.Sp.Max	BS
1	0.409	1.693	4084.25	13.967	108.859	292.415	0.372	0.207	0.41	0.444	0.991	1310.77
2	0.424	1.735	3818.75	13.89	102.216	274.934	0.372	0.207	0.405	0.446	1.125	1231.18
3	0.413	1.702	4097.88	14.014	108.546	292.415	0.371	0.207	0.405	0.445	1.032	1306.4
4	0.393	1.646	3811.75	13.864	102.421	274.934	0.373	0.208	0.397	0.445	1.054	1230.21
5	0.419	1.72	3797.5	13.812	102.62	274.934	0.373	0.208	0.39	0.445	1.039	1233.82
6	0.4	1.667	3792	13.792	102.885	274.934	0.374	0.208	0.405	0.444	1.062	1238.33
7	0.407	1.686	4077.25	13.943	109.044	292.415	0.373	0.207	0.459	0.444	1.039	1314.34
8	0.423	1.732	4078.25	13.947	108.606	292.415	0.371	0.207	0.41	0.445	1.073	1310.93
9	0.414	1.706	3794.75	13.802	102.749	274.934	0.374	0.208	0.397	0.445	1.039	1237.1
10	0.414	1.706	3802	13.829	102.67	274.934	0.373	0.208	0.397	0.445	1.054	1236.07
mean	0.4116	1.6993	3915.44	13.886	105.062	281.926	0.3726	0.2075	0.4075	0.4448	1.0508	1264.92
min	0.393	1.646	3792	13.792	102.216	274.934	0.371	0.207	0.39	0.444	0.991	1230.21
max	0.424	1.735	4097.88	14.014	109.044	292.415	0.374	0.208	0.459	0.446	1.125	1314.34
sd	0.00977753	0.027829	145.736	0.0781963	3.1941	9.02715	0.00107497	0.000527046	0.0192079	0.000632456	0.0341428	39.4491
CoeffVar	2.37549	1.63768	3.72209	0.563131	3.04022	3.20195	0.288504	0.253998	4.7136	0.142189	3.24922	3.11872
