# Supplementary material for: Trabecular bone architecture in the stylopod epiphyses of mustelids (Mammalia, Carnivora)
Source: R Soc Open Sci. 2019 Oct 23;6(10):190938. doi: 10.1098/rsos.190938 (PMC6837213; doi:10.1098/rsos.190938)
Supplement: SM 7 [file rsos190938supp7.xlsx]

## Sheet: SOM4-Rdesc
	Fossorial	Generalist	Natatorial	Scansorial	All
Humeral head
DA	0.57 (0.1) 0.45-0.71	0.56 (0.12) 0.42-0.77	0.54 (0.11) 0.37-0.66	0.5 (0.08) 0.34-0.58	0.54 (0.1) 0.34-0.77
Conn.D	33.87 (20.04) 13.79-74.81	30.61 (12.13) 11.32-46.75	18.21 (7.37) 8.91-25.6	16.86 (7.21) 11.66-32.63	25.51 (14.31) 8.91-74.81
BV.TV	0.34 (0.04) 0.28-0.4	0.4 (0.06) 0.27-0.46	0.41 (0.03) 0.38-0.47	0.37 (0.02) 0.33-0.4	0.38 (0.05) 0.27-0.47
Tb.Th.Mean	0.14 (0.02) 0.12-0.18	0.17 (0.01) 0.15-0.19	0.19 (0.02) 0.16-0.21	0.18 (0.02) 0.15-0.2	0.17 (0.02) 0.12-0.21
Tb.Sp.Mean	0.33 (0.05) 0.25-0.39	0.31 (0.08) 0.26-0.46	0.36 (0.03) 0.33-0.42	0.4 (0.06) 0.31-0.47	0.35 (0.07) 0.25-0.47
BS	578.46 (690.46) 18.45-1902.83	162.94 (367.37) 10.51-1137.21	503.99 (582.37) 50.56-1632.58	157.21 (126.96) 45.6-409.84	332.42 (493.03) 10.51-1902.83
Humeral trochlea
DA	0.57 (0.14) 0.29-0.72	0.76 (0.14) 0.46-0.96	0.68 (0.1) 0.53-0.8	0.67 (0.16) 0.46-0.85	0.68 (0.15) 0.29-0.96
Conn.D	36.2 (23.3) 10.77-74.81	23.71 (10.85) 11.26-47.88	13.67 (7.53) 7.11-27.07	15.82 (8.12) 4.3-30.12	22.74 (15.79) 4.3-74.81
BV.TV	0.41 (0.05) 0.36-0.5	0.45 (0.09) 0.32-0.58	0.49 (0.06) 0.38-0.53	0.45 (0.05) 0.38-0.53	0.45 (0.07) 0.32-0.58
Tb.Th.Mean	0.17 (0.04) 0.12-0.24	0.18 (0.02) 0.16-0.23	0.23 (0.06) 0.18-0.3	0.21 (0.03) 0.16-0.25	0.2 (0.04) 0.12-0.3
Tb.Sp.Mean	0.3 (0.07) 0.22-0.43	0.3 (0.08) 0.22-0.45	0.34 (0.06) 0.23-0.39	0.37 (0.1) 0.28-0.56	0.33 (0.08) 0.22-0.56
BS	69.8 (117.39) 1.68-330.96	60.07 (132.73) 0.45-406.33	72.26 (47.47) 14.05-135.42	60.18 (66.25) 10.07-189.37	64.97 (96.75) 0.45-406.33
Femoral head
DA	0.58 (0.07) 0.48-0.66	0.6 (0.08) 0.51-0.71	0.62 (0.1) 0.49-0.75	0.65 (0.07) 0.59-0.74	0.61 (0.08) 0.48-0.75
Conn.D	31.38 (18.9) 12.72-67.19	23.83 (12.22) 11.06-47.11	13.39 (4.76) 8.72-19.92	15.98 (4.8) 10.48-23.54	22.11 (13.56) 8.72-67.19
BV.TV	0.4 (0.03) 0.35-0.45	0.49 (0.09) 0.32-0.6	0.51 (0.02) 0.49-0.54	0.46 (0.04) 0.4-0.5	0.46 (0.07) 0.32-0.6
Tb.Th.Mean	0.17 (0.02) 0.13-0.2	0.21 (0.03) 0.16-0.27	0.24 (0.02) 0.2-0.27	0.21 (0.02) 0.17-0.24	0.21 (0.04) 0.13-0.27
Tb.Sp.Mean	0.31 (0.05) 0.25-0.38	0.29 (0.08) 0.22-0.44	0.33 (0.04) 0.27-0.37	0.35 (0.05) 0.32-0.46	0.31 (0.06) 0.22-0.46
BS	922.31 (1207.46) 22.07-3297.5	217.52 (371.61) 18.26-1171.76	969.85 (1017.6) 153.71-2659.4	233.91 (117.24) 114.37-436.48	543.21 (820.6) 18.26-3297.5
Femoral trochlea
DA	0.46 (0.08) 0.35-0.56	0.5 (0.1) 0.35-0.7	0.55 (0.11) 0.43-0.72	0.49 (0.1) 0.36-0.59	0.5 (0.1) 0.35-0.72
Conn.D	32.03 (28.85) 10.58-93.57	22.33 (8.55) 7.99-30.37	13.81 (2.22) 10.47-16.29	11.19 (5.69) 7.44-22.34	20.79 (16.94) 7.44-93.57
BV.TV	0.28 (0.04) 0.22-0.33	0.32 (0.07) 0.21-0.44	0.27 (0.06) 0.17-0.32	0.29 (0.05) 0.25-0.38	0.29 (0.06) 0.17-0.44
Tb.Th.Mean	0.14 (0.02) 0.11-0.16	0.17 (0.02) 0.14-0.2	0.17 (0.02) 0.15-0.19	0.18 (0.02) 0.14-0.2	0.16 (0.02) 0.11-0.2
Tb.Sp.Mean	0.41 (0.1) 0.24-0.53	0.43 (0.11) 0.29-0.66	0.5 (0.05) 0.45-0.58	0.56 (0.12) 0.4-0.7	0.47 (0.12) 0.24-0.7
BS	264.26 (245.42) 17.62-677.03	91.72 (180.4) 8.68-566.93	179.2 (132.88) 18.55-371.89	165.66 (112.83) 22.74-344.56	169.08 (183.33) 8.68-677.03
Humeral/Femoral head ratio
DA	0.99 (0.09) 0.88-1.11	0.94 (0.23) 0.71-1.48	0.86 (0.08) 0.74-0.93	0.76 (0.18) 0.46-0.95	0.9 (0.18) 0.46-1.48
Conn.D	1.12 (0.2) 0.9-1.45	1.4 (0.5) 0.93-2.35	1.32 (0.18) 1.04-1.53	1.09 (0.24) 0.79-1.39	1.24 (0.35) 0.79-2.35
BV.TV	0.85 (0.1) 0.72-0.96	0.82 (0.08) 0.7-0.95	0.81 (0.06) 0.76-0.9	0.8 (0.09) 0.7-0.95	0.82 (0.08) 0.7-0.96
Tb.Th.Mean	0.86 (0.1) 0.73-0.98	0.8 (0.1) 0.62-0.95	0.79 (0.05) 0.72-0.85	0.85 (0.04) 0.79-0.92	0.83 (0.08) 0.62-0.98
Tb.Sp.Mean	1.07 (0.09) 0.92-1.17	1.1 (0.09) 0.92-1.21	1.09 (0.07) 1.01-1.19	1.18 (0.2) 0.89-1.47	1.11 (0.12) 0.89-1.47
BS	1.16 (1.04) 0.47-3.46	0.53 (0.24) 0.15-0.98	0.45 (0.17) 0.23-0.61	0.76 (0.39) 0.42-1.39	0.73 (0.62) 0.15-3.46
Humeral/Femoral distal ratio
DA	1.27 (0.35) 0.89-1.92	1.57 (0.43) 1.09-2.21	1.23 (0.2) 1-1.43	1.39 (0.31) 0.85-1.67	1.39 (0.36) 0.85-2.21
Conn.D	1.42 (0.92) 0.45-2.81	1.11 (0.32) 0.69-1.58	0.9 (0.51) 0.34-1.66	1.5 (0.59) 0.53-2.27	1.24 (0.62) 0.34-2.81
BV.TV	1.49 (0.22) 1.12-1.8	1.41 (0.21) 0.96-1.64	1.9 (0.25) 1.66-2.29	1.64 (0.3) 1.16-2	1.57 (0.29) 0.96-2.29
Tb.Th.Mean	1.2 (0.21) 0.98-1.57	1.09 (0.11) 0.94-1.27	1.45 (0.41) 0.99-2.1	1.16 (0.11) 1.02-1.29	1.2 (0.24) 0.94-2.1
Tb.Sp.Mean	0.75 (0.18) 0.54-1.04	0.71 (0.12) 0.48-0.89	0.73 (0.15) 0.51-0.91	0.66 (0.15) 0.45-0.83	0.71 (0.14) 0.45-1.04
BS	0.25 (0.19) 0.04-0.49	0.36 (0.29) 0.05-0.86	0.48 (0.18) 0.27-0.76	0.37 (0.15) 0.21-0.55	0.36 (0.22) 0.04-0.86
