# Supplementary material for: Trabecular bone architecture in the stylopod epiphyses of mustelids (Mammalia, Carnivora)
Source: R Soc Open Sci. 2019 Oct 23;6(10):190938. doi: 10.1098/rsos.190938 (PMC6837213; doi:10.1098/rsos.190938)
Supplement: SM 9 [file rsos190938supp9.xlsx]

## Sheet: Rall
	SC	lambda	P	F
Humeral head
DA	FALSE	<0	0.529	0.74
Conn.D	FALSE	>1	0.002	9.33
BV.TV	FALSE	0.99	0.039	3.4
Tb.Th.Mean	FALSE	>1	0.002	7.68
Tb.Sp.Mean	TRUE	0.81	0.027	2.57
BS	TRUE	>1	0.001	0.64
Humeral trochlea
DA	FALSE	0.65	0.037	3
Conn.D	TRUE	0.57	0.041	2.56
BV.TV	FALSE	0.51	0.249	1.51
Tb.Th.Mean	TRUE	0.87	0.006	4.35
Tb.Sp.Mean	FALSE	0.63	0.306	1.22
BS	TRUE	0.53	0.001	1.38
Femoral head
DA	FALSE	<0	0.392	1.02
Conn.D	TRUE	0.05	0.008	3.64
BV.TV	FALSE	0.78	0.006	5.63
Tb.Th.Mean	FALSE	0.63	0.002	7.23
Tb.Sp.Mean	TRUE	0.77	0.004	2.84
BS	TRUE	0.81	0.001	1.36
Femoral trochlea
DA	FALSE	0.61	0.493	0.92
Conn.D	FALSE	0.98	0.249	1.45
BV.TV	TRUE	0.1	0.836	0.18
Tb.Th.Mean	FALSE	0.81	0.011	4.84
Tb.Sp.Mean	TRUE	<0	0.012	2.94
BS	TRUE	0.03	0.001	1.06
Humeral/Femoral head ratio
DA	FALSE	<0	0.06	2.65
Conn.D	FALSE	0.23	0.367	1.17
BV.TV	FALSE	0.41	0.746	0.41
Tb.Th.Mean	FALSE	0.54	0.308	1.28
Tb.Sp.Mean	FALSE	<0	0.551	0.77
BS	FALSE	0.68	0.112	2.29
Humeral/Femoral distal ratio
DA	FALSE	0.63	0.119	2.15
Conn.D	FALSE	0.36	0.482	0.86
BV.TV	TRUE	<0	0.027	2.58
Tb.Th.Mean	TRUE	0.67	0.195	1.51
Tb.Sp.Mean	FALSE	0.22	0.768	0.38
BS	TRUE	0.84	0.138	1.17
