# Supplementary material for: Trabecular bone architecture in the stylopod epiphyses of mustelids (Mammalia, Carnivora)
Source: R Soc Open Sci. 2019 Oct 23;6(10):190938. doi: 10.1098/rsos.190938 (PMC6837213; doi:10.1098/rsos.190938)
Supplement: SM 10 [file rsos190938supp10.xlsx]

## Sheet: SOM10-R_loadings
	PC1	PC2	PC3	PC4	PC5	PC6	PC7	PC8	PC9	PC10	PC11	PC12	PC13	PC14	PC15	PC16	PC17	PC18	PC19	PC20	PC21	PC22	PC23	PC24	PC25
DA	-0.09028	-0.030599	-0.253542	0.638299	-0.386864	0.530458	-0.0549698	-0.127146	0.0257577	-0.142721	0.114825	0.167152	-0.0237758	-0.0588046	0.0438029	0.00357748	-0.0174145	0.00837706	-0.00963884	0.012656	0.0132633	-0.00679443	-0.000966789	0.00141957	0.001473
ConnD	-0.907521	0.240728	0.0535624	-0.0539197	0.251979	0.00581578	-0.120147	-0.0400514	0.0221877	-0.0695111	-0.0652605	-0.00891906	-0.0188982	-0.00712238	-0.022585	0.0844576	-0.0171399	0.0494623	0.0769899	0.0813348	-0.00841661	-2.22601e-05	0.000935998	0.00579253	0.00322005
BV_TV	-0.149956	-0.697476	0.411017	0.280746	0.238766	0.313452	0.161161	0.00829471	0.11357	0.0337668	-0.0983864	-0.071566	0.141244	-0.0261634	-0.0480612	0.0521545	0.0365217	-0.0592647	-0.0443759	0.0051416	-0.0209926	0.00509596	-0.0119001	0.00544525	0.000438812
TbTh	0.734131	-0.528684	-0.0267999	-0.150463	0.182081	0.143131	-0.150568	-0.0649544	0.121018	0.0716237	-0.0772796	0.00585625	0.110279	-0.155685	-0.0531275	-0.058622	0.0453549	0.0501158	0.030411	-0.0175509	0.0577982	-0.00803194	0.000471218	-0.00245811	0.00218379
TbSp	0.852038	0.119881	-0.302481	-0.288431	-0.106506	-0.112484	-0.163759	-0.0463229	0.0444443	0.0173445	-0.0128221	0.0441064	0.00284312	0.0238228	0.023872	-0.155519	0.00145244	-0.0272642	-0.00237121	0.0149493	-0.0270025	-0.0159712	-0.0160957	0.00875495	0.00145855
BS	0.480842	0.629981	0.412243	0.378456	0.161063	-0.0575463	-0.0464265	0.0329617	-0.053508	0.00603758	-0.0959637	0.0309563	-0.0949953	-0.0238758	0.0377802	-0.0113237	0.00845295	0.00299412	0.0199077	0.0122195	0.00205774	0.0106301	-0.0354432	-0.00556214	0.000437425
logBMsp	0.7095	0.53458	0.310463	-0.0150438	-0.0640663	-0.0467553	-0.115215	0.118945	-0.119175	0.0552895	0.0497266	0.106004	-0.00162912	0.0540199	-0.191885	0.0456752	-0.0530029	0.0146683	-0.0637214	0.0145001	0.0199022	0.00264747	0.00129696	0.00146844	0.00300051
DA_Hd	-0.23473	-0.376893	-0.543005	0.417192	0.419296	-0.029158	-0.0800636	-0.204343	0.0913672	0.242012	0.0998555	-0.0659503	-0.124204	0.00273658	-0.0632527	-0.0351319	-0.0819114	-0.0196131	0.000461747	-0.0108009	-0.000543549	0.00212945	-0.000187184	-0.000104295	-0.000498697
ConnD_Hd	-0.757879	0.43192	0.217832	-0.13577	-0.00448071	-0.206908	-0.159747	-0.173998	0.072296	-0.00469093	-0.140919	0.0468001	0.0889018	-0.117684	0.0826252	0.0523313	-0.10404	0.000808744	-0.0429613	-0.0559154	-0.00713862	-0.00903877	-0.00259835	0.000228973	0.00150749
BV_TV_Hd	0.131841	-0.659708	0.491266	-0.018873	-0.390984	0.198213	-0.173983	-0.0135138	0.0452502	-0.00470341	-0.181635	-0.128452	-0.101687	0.111581	-0.0420667	0.0200094	-0.0579142	-0.00374456	0.042361	-0.0290045	0.0190832	-0.0136104	-0.00338908	0.00148328	-0.00259882
TbTh_Hd	0.665539	-0.481946	0.0812109	-0.266841	0.0909839	0.390266	-0.128988	0.196563	0.0789543	-0.0277357	-0.0303147	-0.0544682	-0.0666574	-0.0458679	0.0520109	-0.0390086	-0.0611244	0.0374178	-0.0253936	0.0163885	-0.0539481	0.020562	0.00799957	-0.00349368	0.00219001
TbSp_Hd	0.6793	0.0302641	-0.374859	-0.173181	0.447894	0.154309	0.0766108	0.262523	-0.020368	-0.206665	0.092618	0.0175575	-0.00664098	0.0220574	0.04314	0.0851102	-0.0556442	-0.00803166	0.0128322	-0.0431084	0.0285989	-0.0134996	-0.00862432	0.00301292	-0.00157963
BS_Hd	0.529087	0.532386	0.299501	0.113252	0.140072	-0.00658821	0.257069	-0.208411	0.404034	-0.101535	0.0179352	0.00357399	0.00590358	0.158905	-0.00238333	-0.0303925	0.00310301	0.0627284	-0.00312549	-0.0271372	-0.00945503	-0.00417471	0.00451525	-0.000272556	0.00145188
DA_Fp	0.0969582	-0.269755	-0.678468	0.307598	-0.164057	-0.263324	0.208178	0.269851	0.189189	0.0201338	-0.315886	0.11027	-0.0243068	-0.017353	-0.0259768	0.0116009	-0.0180782	0.0111627	-0.00377285	0.0129797	-0.000304183	1.9359e-06	0.00264041	-8.34659e-05	0.000231478
ConnD_Fp	-0.829843	0.30743	-0.11965	-0.12347	0.226561	0.202928	-0.150982	0.00357851	0.0118764	-0.152454	-0.0960683	0.0829297	-0.0964794	-0.0219869	-0.120715	-0.0265536	0.0634657	-0.0128308	-0.0161291	-0.0245516	-0.0389016	-0.0286926	0.0011638	-0.00388655	-0.00145257
BV_TV_Fp	-0.00609042	-0.828343	0.378587	0.156968	0.238216	-0.127637	0.0895545	-0.0236517	-0.182513	-0.0338579	-0.0211727	0.0720262	0.0595028	0.0532412	0.0507331	-0.0690797	-0.0489449	0.0324366	-0.0328141	0.0697066	0.00554165	-0.0312724	0.00282673	-0.00271818	-0.00204091
TbTh_Fp	0.592548	-0.628125	0.28969	-0.030409	0.142245	-0.0324482	-0.0592733	-0.0712579	-0.0692055	0.147421	-0.0193359	0.309165	-0.0208115	0.0653876	0.0395518	0.0678291	0.0239027	-0.0327318	0.0500722	-0.0374123	-0.0251657	0.00371009	0.00850849	0.000197705	0.00123437
TbSp_Fp	0.78253	0.394625	-0.178781	-0.179519	-0.134978	0.0868332	-0.0829643	-0.0250899	0.237223	0.213174	0.0623638	-0.0339375	0.0189499	-0.0160401	0.0355867	0.144879	0.0166545	-0.0149625	-0.0115574	0.0572754	-0.0130301	-0.0267544	-0.00282176	-0.00346628	-0.00199055
BS_Fp	0.469785	0.57263	0.373587	0.43708	0.173366	-0.0464707	-0.109669	0.134585	-0.0557435	0.0853369	-0.0710808	-0.0885997	-0.135968	-0.0642414	0.0862543	-0.00460662	0.0571427	0.00984845	-0.027922	-0.0144207	0.0111127	-0.0125096	0.0201812	0.00551971	0.000125151
DA_Fd	0.026414	-0.553149	0.0665234	0.472514	-0.0483032	-0.416567	-0.398774	0.192635	0.169708	-0.146818	0.16588	-0.0516126	0.102998	0.0265373	-0.0148047	0.0187834	0.0192717	0.00372539	0.0113034	-0.0142741	-0.0223315	-0.00183851	-0.000649376	-0.0014553	0.000434211
ConnD_Fd	-0.827367	0.213435	0.062146	-0.169912	0.160026	0.130136	-0.278774	0.0998601	0.253894	0.0277493	-0.040727	0.121992	0.00667469	0.114844	0.0588476	-0.0484878	0.0133471	-0.0340937	-0.0326589	0.031825	0.0479029	0.0199761	0.00225638	0.000153345	-0.00253635
BV_TV_Fd	-0.507448	-0.565151	0.412982	-0.246319	-0.0803787	-0.184729	0.191149	0.0973978	0.208651	-0.0447037	0.138308	0.0118812	-0.172036	-0.0778217	0.00698998	-0.0103763	-0.00213347	-0.0611841	-0.00416968	0.01291	0.0230314	-0.0126223	-0.00210001	-0.00120545	0.00483926
TbTh_Fd	0.589244	-0.647463	0.0168247	-0.168863	0.0077284	-0.255122	-0.0464359	-0.253708	0.0581424	-0.175383	-0.000543073	0.0512072	-0.1308	-0.0979189	-0.0225134	0.066785	0.0291199	0.0359601	-0.0428513	0.017894	0.00242451	0.0184788	-0.003577	0.00325456	-0.00444888
TbSp_Fd	0.845655	0.0581592	-0.309189	0.0599851	0.0998612	-0.0560389	-0.104254	-0.234093	-0.0924611	-0.21603	-0.154052	-0.0990972	0.00929849	0.0681843	0.017549	0.0271634	0.00238456	-0.0880798	-0.00785848	0.0273893	0.0150858	0.00312958	0.0107883	-0.00367823	0.00363703
BS_Fd	0.562542	0.651693	0.415202	0.108597	0.0203398	-0.0180771	0.0785989	0.0232864	0.121252	-0.0830199	0.0227413	0.0518193	0.0559288	-0.138169	-0.0614172	-0.0654283	-0.0638006	-0.0638131	0.0554834	0.0245762	-0.00942841	0.00539175	0.0129109	0.000125126	-0.00431966
